# Supplementary material for: Genomic evolution and natural history of myeloproliferative neoplasms on therapy
Source: Cancer Discov. Author manuscript; Available in PMC 2026 May 15. (PMC7619087; doi:10.1158/2159-8290.CD-26-0410)
Supplement: Supplementary Tables S1-S4 [file EMS213397-supplement-Supplementary_Tables_S1_S4.xlsx]

## Sheet: Readme
Table	Description	Column details
S1	Patient cohort (n30)
S2	Coding variants identified in WGS (n475)	Patient ID column A; Variant coordinates (hg19) columns B-F; Gene consequence columns G-L; Driver set match columns M & N; Variant database annotation columns O-R (DBSNP = in dbSNP; G1000_AC = 1000 genomes allele count; EXAC_AC = EXAC allele count; COSMIC_AN = COSMIC allele count); Sample name and VAF (T1 is the 1st timepoint, T2 2nd & T3 3rd if applicable)
S3	Somatic coding variants identified in 3 TN-ET patients	Patient ID column A; Variant coordinates (hg19) columns B-F; Gene consequence columns G-L; Variant database annotation columns M-P (DBSNP = in dbSNP; G1000_AC = 1000 genomes allele count; EXAC_AC = EXAC allele count; COSMIC_AN = COSMIC allele count).
S4	Germline/Somatic variants in genes associated with inherited thrombocytosis in TN-ET patients	Patient ID column A; Variant coordinates (hg19) columns B-F; Gene consequence columns G-L; Variant database annotation columns M-P (DBSNP = in dbSNP; G1000_AC = 1000 genomes allele count; EXAC_AC = EXAC allele count; COSMIC_AN = COSMIC allele count); sample_count = count of samples column Q; mean_VAF = mean of per sample VAF column R; cross sample VAF columns S-U (sum_WTR = sum of wild-type allel…

## Sheet: Table_s1
Patient	Age.at.diagnosis	Sex	Disease.course	Disease.duration.(Years)	Progression.category	No..WGS.samples	No..TGS.samples	Colony	Primary driver	Grinfeld class
PD11408	76	M	MDS RS-T -> MF	5	Transformed to MF	2	3		?	?
PD11409	37	F	ET	29	Remain stable	2	3
PD11410	74	F	PV-> MF-> AML	12	Transformed to AML	2	1		JAK2/9pLOH	JAK2 hom
PD11471	53	F	PV -> MF	19	Transformed to MF	2	3
PD14393	78	M	ET-> MF-> AML	4	Transformed to AML	2	4
PD14394	78	M	SM/MDS -> AML	3	Transformed to AML	2	3			Chromatin/spliceosome
PD4007	58	F	PV -> AML	4	Transformed to AML	2	4		JAK2/9+	JAK2
PD4060	50	F	PV -> MF	20	Transformed to MF	3	8		JAK2/9pLOH	JAK2 hom
PD4772	48	F	PV -> MF	27	Progressed after WGS recapture	2	8
PD4775	64	M	PV -> MF	18	Transformed to MF	3	8
PD4947	39	M	PV -> MF	26	Transformed to MF	3	6
PD5006	66	F	ET -> AML	3	Transformed to AML	2	4		CALR type 2	CALR
PD5028	45	M	PV-> MF -> AML	30	Transformed to AML	2	4		JAK2/9pLOH	JAK2 hom
PD5117	64	F	PV	24	Remain stable	2	8	Wiliams et al.
PD5118	72	F	PV	17	Remain stable	2	8
PD5179	33	M	PV -> MF	17	Transformed to MF	3	7	Wiliams et al.	JAK2/9+
PD5181	54	F	PV -> MF	19	Progressed after WGS recapture	2	6
PD5637	63	M	ET -> MF	15	Progressed after WGS recapture	2	0
PD5672	73	F	CMML -> AML	1	Transformed to AML	2	3			Chromatin/spliceosome
PD6577	58	F	ET	18	Remain stable	2	5
PD6607	62	M	ET -> MDS -> AML	13	Transformed to AML	3	5		TN	Chromatin/spliceosome
PD6623	50	M	ET -> MDS/AML	15	Transformed to AML	2	8		CALR type 1	CALR
PD6635	44	F	ET -> MF	22	Transformed to MF	2	4		CALR type 1	CALR
PD6656	45	M	ET	18	Remain stable	2	5
PD6661	70	M	ET	13	Remain stable	2	3
PD7272	36	M	ET	23	Remain stable	2	8
PD7281	58	F	PV -> probable MF*	17	Progressed after WGS recapture	2	9
PD8943	85	M	ET -> MF	5	Transformed to MF	2	4		CALR type 2	CALR
PD9478	53	F	PV -> MF	23	Progressed after WGS recapture	2	8	Wiliams et al.	JAK2 ex12	JAK2 Exon 12 in-frame deletions
PD9479	59	M	ET -> MF -> AML	14	Progressed after WGS recapture	2	9		CALR type 2	CALR
					Total	65	159
*clinically suspected MF due to cytopenias and leucoerythroblastic blood film. Individual declined bone marrow biopsy.

## Sheet: Table_s2
Patient	CHROM	POS	REF	ALT	VAR_TYPE	Gene.HUGO	CCDS	RNA	CDS	HGVS_PROTEIN	VC	Driver.Myeloid_CH	Driver.COSMIC	DBSNP	G1000_AC	EXAC_AC	COSMIC_AN	T1_Sample	T1_VAF	T2_Sample	T2_VAF	T3_Sample	T3_VAF
PD11408	1	29379682	A	G	SNV	EPB41	CCDS53288.1	r.1830a>g	c.1703A>G	p.Q568R	missense	NA	NA	0	0	0	0	PD11408a	0.2647	PD11408c	0.4146	NA	NA
PD11408	2	38812851	C	G	SNV	HNRNPLL	CCDS1796.2	r.821g>c	c.481G>C	p.D161H	missense	NA	NA	0	0	0	0	PD11408a	0.3514	PD11408c	0.4167	NA	NA
PD11408	2	198267360	T	C	SNV	SF3B1	CCDS33356.1	r.2089a>g	c.1997A>G	p.K666R	missense	TRUE	TRUE	0	0	4	1	PD11408a	0.4844	PD11408c	0.5306	NA	NA
PD11408	3	97984040	G	T	SNV	OR5H6	CCDS33800.1	r.953g>u	c.912G>T	p.M304I	missense	NA	NA	0	0	0	0	PD11408a	0.4	PD11408c	0.4091	NA	NA
PD11408	6	17608495	G	GT	INDEL	FAM8A1	CCDS4540.1	r.1222_1223insu	c.1167_1168insT	p.Q392fs*3	frameshift	NA	NA	0	0	0	1	PD11408a	0.0702	PD11408c	0.0192	NA	NA
PD11408	9	5073770	G	T	SNV	JAK2	CCDS6457.1	r.2343g>u	c.1849G>T	p.V617F	missense	TRUE	TRUE	1	0	85	1	PD11408a	0.3542	PD11408c	0.3409	NA	NA
PD11408	9	86570291	C	T	SNV	QNG1	CCDS6666.2	r.814+5g>a	c.597+5G>A	p.?	ess_splice	NA	NA	0	0	0	0	PD11408a	0.4333	PD11408c	0.54	NA	NA
PD11408	11	5474813	G	A	SNV	OR51I2	CCDS31383.1	r.176g>a	c.95G>A	p.C32Y	missense	NA	NA	0	0	0	0	PD11408a	0.5	PD11408c	0.6316	NA	NA
PD11408	16	68725714	G	T	SNV	CDH3	CCDS10868.1	r.2431g>u	c.1887G>T	p.Q629H	missense	NA	NA	0	0	0	0	PD11408a	0.451	PD11408c	0.4167	NA	NA
PD11408	17	2966378	T	C	SNV	OR1D5	CCDS58499.1	r.524a>g	c.524A>G	p.H175R	missense	NA	NA	0	0	0	0	PD11408a	0.2083	PD11408c	0.3333	NA	NA
PD11408	22	35719900	C	T	SNV	TOM1	CCDS46696.1	r.766c>u	c.641C>T	p.P214L	missense	NA	NA	1	0	7	0	PD11408a	0.4333	PD11408c	0.5	NA	NA
PD11409	1	17552548	A	G	SNV	PADI1	CCDS178.1	r.639a>g	c.547A>G	p.M183V	missense	NA	NA	1	4	24	0	PD11409a	0.125	PD11409c	0.0208	NA	NA
PD11409	8	12286601	AGT	A	INDEL	FAM86B2	CCDS59092.1	r.363_364delAC	c.363_364delAC	p.S123fs*35	frameshift	NA	NA	0	0	0	0	PD11409a	0.2857	PD11409c	0	NA	NA
PD11409	9	5073770	G	T	SNV	JAK2	CCDS6457.1	r.2343g>u	c.1849G>T	p.V617F	missense	TRUE	TRUE	1	0	85	1	PD11409a	0.5306	PD11409c	0.2449	NA	NA
PD11409	11	55322745	C	A	SNV	OR4C15	CCDS31501.1	r.963c>a	c.963C>A	p.D321E	missense	NA	NA	0	0	0	0	PD11409a	0.1556	PD11409c	0.0625	NA	NA
PD11410	1	175299336	G	A	SNV	TNR	CCDS1318.1	r.4376c>u	c.3667C>T	p.R1223C	missense	NA	NA	0	0	1	0	PD11410a	0.3824	PD11410c	0.3333	NA	NA
PD11410	2	99685349	A	C	SNV	TSGA10	CCDS2037.1	r.2063+2u>g	c.1218+2T>G	p.?	ess_splice	NA	NA	0	0	0	0	PD11410a	0.5738	PD11410c	0.1277	NA	NA
PD11410	3	48718878	T	C	SNV	NCKIPSD	CCDS2776.1	r.1054a>g	c.934A>G	p.I312V	missense	FALSE	TRUE	0	0	1	0	PD11410a	0.6071	PD11410c	0.375	NA	NA
PD11410	4	170042137	ATACCTAGAATAGAAAATAATATTTGATTTCAGGTTGAGTAACAGACAAATCCCAAGATGCTCAAAATTCTTCCTTGGTACAAAGTGTTGAACATTTTGTACAAATGTAAACTGAAAGTATAATCCTTTAATCTATAAGTAGCACTGACAATTCTCCATTGAAAGAGGTTTTGCTGTCTACATTTTAAAAGTAGGCAGAGGCCCTCCTGATTAAGAACCTGTTCCTCCCAGTATGGAAGTTACTATCCCACCAAATAGTATTTGCATAGTGTGAAAGAATTAATGCAGTTTCCAAGAGTGCCTAACTTGCTACCAGAGATTATGTACCCACTGGGAAAACTGAGTTCTTCAAATGGCACTTGTTAGGCTTGAGAAGTAGCCCCAAATGAGAACATATGG…	A	INDEL	SH3RF1	CCDS34099.1	r.1688+4_1691del1110	c.1346+4_1349del1110	p.?	ess_splice	NA	NA	0	0	0	0	PD11410a	0.1345	PD11410c	0.0519	NA	NA
PD11410	6	54254706	A	G	SNV	TINAG	CCDS4955.1	r.1510a>g	c.1414A>G	p.S472G	missense	NA	NA	0	0	0	0	PD11410a	0.5211	PD11410c	0.1064	NA	NA
PD11410	6	56481657	T	A	SNV	DST	CCDS4959.1	r.6716a>u	c.6608A>T	p.E2203V	missense	NA	NA	0	0	0	0	PD11410a	0	PD11410c	0.3182	NA	NA
PD11410	8	87544804	A	G	SNV	CPNE3	CCDS6243.1	r.617a>g	c.455A>G	p.N152S	missense	NA	NA	1	1	1	0	PD11410a	0	PD11410c	0.3636	NA	NA
PD11410	9	5073770	G	T	SNV	JAK2	CCDS6457.1	r.2343g>u	c.1849G>T	p.V617F	missense	TRUE	TRUE	1	0	85	1	PD11410a	0.9221	PD11410c	0.3462	NA	NA
PD11410	19	35173717	T	A	SNV	ZNF302	CCDS46042.1	r.539u>a	c.45T>A	p.H15Q	missense	NA	NA	1	0	1833	1	PD11410a	0.1081	PD11410c	0	NA	NA
PD11410	20	20071605	TG	T	INDEL	CFAP61	CCDS33447.1	r.761delG	c.685delG	p.A229fs*14	frameshift	NA	NA	0	0	0	0	PD11410a	0.5714	PD11410c	0.0769	NA	NA
PD11410	21	36252902	G	A	SNV	RUNX1	CCDS13639.1	r.905c>u	c.460C>T	p.Q154*	nonsense	TRUE	TRUE	0	0	0	1	PD11410a	0	PD11410c	0.3333	NA	NA
PD11471	4	81967618	C	T	SNV	BMP3	CCDS3588.1	r.1363c>u	c.1043C>T	p.T348M	missense	NA	NA	1	11	121	1	PD11471a	0.4286	PD11471c	0.5778	NA	NA
PD11471	7	53103877	C	A	SNV	POM121L12	CCDS43584.1	r.529c>a	c.513C>A	p.D171E	missense	NA	NA	0	0	0	1	PD11471a	0.4242	PD11471c	0.4	NA	NA
PD11471	7	91936831	G	A	SNV	ANKIB1	CCDS47639.1	r.723g>a	c.347G>A	p.C116Y	missense	NA	NA	0	0	0	1	PD11471a	0.125	PD11471c	0.125	NA	NA
PD11471	9	5073770	G	T	SNV	JAK2	CCDS6457.1	r.2343g>u	c.1849G>T	p.V617F	missense	TRUE	TRUE	1	0	85	1	PD11471a	1	PD11471c	0.9804	NA	NA
PD11471	10	95113616	C	A	SNV	MYOF	CCDS41551.1	r.3433g>u	c.3433G>T	p.V1145F	missense	NA	NA	0	0	0	0	PD11471a	0.1364	PD11471c	0.0571	NA	NA
PD11471	10	115889668	T	C	SNV	CCDC186	CCDS7587.1	r.2431a>g	c.2164A>G	p.S722G	missense	NA	NA	0	0	0	0	PD11471a	0.3091	PD11471c	0.38	NA	NA
PD11471	11	100998867	T	C	SNV	PGR	CCDS8310.1	r.2389a>g	c.935A>G	p.N312S	missense	NA	NA	0	0	0	1	PD11471a	0.5957	PD11471c	0.4545	NA	NA
PD11471	12	111856151	A	ACCGACCTCTTCCAGCGCTACTTCTGCCGCGAGGTGCGCGACGGACGGGCGCCGGGCCGCGACTAC	INDEL	SH2B3	CCDS9153.1	r.559_560insccgaccucuuccagcgcuacuucugccgcgaggugcgcgacggacgggcgccgggccgcgacuac	c.202_203insCCGACCTCTTCCAGCGCTACTTCTGCCGCGAGGTGCGCGACGGACGGGCGCCGGGCCGCGACTAC	p.R90fs*129	frameshift	TRUE	TRUE	0	0	0	0	PD11471a	0.68	PD11471c	0.5	NA	NA
PD11471	12	111885938	A	AC	INDEL	SH2B3	CCDS9153.1	r.1917_1918insc	c.1560_1561insC	p.E523fs*23	frameshift	TRUE	TRUE	0	0	1	0	PD11471a	0.1795	PD11471c	0.1622	NA	NA
PD11471	15	41192409	C	A	SNV	VPS18	CCDS10069.1	r.1732c>a	c.1393C>A	p.Q465K	missense	NA	NA	0	0	0	0	PD11471a	0.4054	PD11471c	0.4138	NA	NA
PD11471	15	86697675	C	T	SNV	AGBL1	CCDS58398.1	r.234c>u	c.139C>T	p.R47W	missense	NA	NA	1	57	1457	1	PD11471a	0.1739	PD11471c	0.1818	NA	NA
PD11471	16	1907810	A	T	SNV	MEIOB	CCDS53983.1	r.649u>a	c.454T>A	p.S152T	missense	NA	NA	0	0	0	0	PD11471a	0.0513	PD11471c	0.0976	NA	NA
PD11471	19	44934111	G	A	SNV	ZNF229	CCDS42574.1	r.1279c>u	c.845C>T	p.P282L	missense	NA	NA	0	0	0	1	PD11471a	0.35	PD11471c	0.3256	NA	NA
PD11471	22	50315377	C	T	SNV	CRELD2	CCDS46730.1	r.695c>u	c.560C>T	p.S187L	missense	NA	NA	0	0	0	1	PD11471a	0.3902	PD11471c	0.48	NA	NA
PD14393	1	43815007	GTG	GAA	SNV	MPL	CCDS483.1	r.1585_1586delUGinsaa	c.1543_1544delTGinsAA	p.W515K	missense	TRUE	TRUE	NA	NA	NA	NA	PD14393c	0.5532	PD14393d	0.6279	NA	NA
PD14393	2	58386686	CA	C	INDEL	VRK2	CCDS1859.1	r.2131delA	c.1386delA	p.D463fs*2	frameshift	NA	NA	0	0	0	0	PD14393c	0.3167	PD14393d	0.5614	NA	NA
PD14393	3	164735361	G	A	SNV	SI	CCDS3196.1	r.3797c>u	c.3734C>T	p.A1245V	missense	NA	NA	0	0	0	0	PD14393c	0.0185	PD14393d	0.4	NA	NA
PD14393	4	129349454	GT	G	INDEL	NA	ENST00000511497	r.229+2delu	-	-	nc_ess_splice	NA	NA	0	0	0	0	PD14393c	0	PD14393d	0.4528	NA	NA
PD14393	7	148507458	ATTTATCATACAC	A	INDEL	EZH2	CCDS5891.1	r.2106_2117delGUGUAUGAUAAA	c.1984_1995delGTGTATGATAAA	p.V662_K665delVYDK	inframe	TRUE	TRUE	0	0	0	0	PD14393c	0	PD14393d	0.3265	NA	NA
PD14393	7	148507460	T	G	SNV	EZH2	CCDS5891.1	r.2116a>c	c.1994A>C	p.K665T	missense	TRUE	TRUE	0	0	0	0	PD14393c	0	PD14393d	0.3103	NA	NA
PD14393	9	37126928	C	CT	INDEL	ZCCHC7	CCDS6608.2	r.705_706insu	c.599_600insT	p.V201fs*3	frameshift	NA	NA	0	0	0	0	PD14393c	0.4318	PD14393d	0.4483	NA	NA
PD14393	12	4626250	C	T	SNV	FERRY3	CCDS8528.1	r.1227g>a	c.1139G>A	p.R380K	missense	NA	NA	0	0	0	0	PD14393c	0.3714	PD14393d	0.4737	NA	NA
PD14393	12	54686553	CA	C	INDEL	NFE2	CCDS8876.1	r.1236delU	c.726delT	p.I242fs*6	frameshift	TRUE	FALSE	0	0	0	0	PD14393c	0.4857	PD14393d	0.4595	NA	NA
PD14393	14	52182173	T	G	SNV	FRMD6	CCDS58318.1	r.1176u>g	c.980T>G	p.L327R	missense	NA	NA	0	0	0	0	PD14393c	0.3556	PD14393d	0.4839	NA	NA
PD14393	15	77057412	T	C	SNV	SCAPER	CCDS53962.1	r.1711a>g	c.1615A>G	p.T539A	missense	NA	NA	0	0	0	0	PD14393c	0.4082	PD14393d	0.5686	NA	NA
PD14393	17	70119035	A	T	SNV	SOX9	CCDS11689.1	r.979a>u	c.607A>T	p.I203F	missense	NA	NA	0	0	0	0	PD14393c	0	PD14393d	0.3043	NA	NA
PD14393	19	39805372	G	A	SNV	LRFN1	CCDS46071.1	r.605c>u	c.605C>T	p.A202V	missense	NA	NA	0	0	1	1	PD14393c	0	PD14393d	0.3778	NA	NA
PD14393	20	31022441	A	AG	INDEL	ASXL1	CCDS13201.1	r.2350_2351insg	c.1926_1927insG	p.G646fs*12	frameshift	TRUE	TRUE	0	0	194	1	PD14393c	0.5	PD14393d	0.3704	NA	NA
PD14393	21	38460612	G	A	SNV	TTC3	CCDS13651.1	r.3051g>a	c.304G>A	p.V102I	missense	NA	NA	1	0	5	0	PD14393c	0.3617	PD14393d	0.587	NA	NA
PD14394	1	104077431	A	G	SNV	RNPC3	CCDS781.1	r.631a>g	c.395A>G	p.K132R	missense	NA	NA	0	0	0	0	PD14394a	0.561	PD14394c	0.4062	NA	NA
PD14394	1	204234077	G	A	SNV	PLEKHA6	CCDS1444.1	r.691c>u	c.374C>T	p.T125M	missense	NA	NA	0	0	2	1	PD14394a	0.587	PD14394c	0.3478	NA	NA
PD14394	2	215279116	T	A	SNV	VWC2L	CCDS46509.1	r.1001u>a	c.199T>A	p.F67I	missense	NA	NA	0	0	0	0	PD14394a	0.3611	PD14394c	0	NA	NA
PD14394	4	17711083	TC	T	INDEL	FAM184B	CCDS47033.1	r.538delG	c.325delG	p.E109fs*6	frameshift	NA	NA	0	0	0	0	PD14394a	0.4839	PD14394c	0.1935	NA	NA
PD14394	4	55599321	A	T	SNV	KIT	CCDS3496.1	r.2544a>u	c.2447A>T	p.D816V	missense	TRUE	TRUE	1	0	0	1	PD14394a	0.303	PD14394c	0.3158	NA	NA
PD14394	4	106196506	TC	T	INDEL	TET2	CCDS47120.1	r.5700delC	c.4840delC	p.M1615fs*1	frameshift	TRUE	TRUE	0	0	0	0	PD14394a	0.4043	PD14394c	0.459	NA	NA
PD14394	5	150227720	A	T	SNV	IRGM	CCDS47313.1	r.1148a>u	c.35A>T	p.D12V	missense	NA	NA	0	0	0	0	PD14394a	0.5455	PD14394c	0.4146	NA	NA
PD14394	6	129511365	G	A	SNV	LAMA2	CCDS5138.1	r.1532g>a	c.1483G>A	p.G495R	missense	NA	NA	0	0	0	0	PD14394a	0.5763	PD14394c	0.377	NA	NA
PD14394	6	144033293	A	T	SNV	PHACTR2	CCDS47493.1	r.386a>u	c.187A>T	p.S63C	missense	NA	NA	0	0	0	0	PD14394a	0.2222	PD14394c	0	NA	NA
PD14394	7	6426908	C	G	SNV	RAC1	CCDS5349.1	r.298c>g	c.101C>G	p.P34R	missense	FALSE	TRUE	0	0	0	1	PD14394a	0.3409	PD14394c	0	NA	NA
PD14394	8	8235551	G	A	SNV	PRAG1	CCDS43706.1	r.633c>u	c.368C>T	p.P123L	missense	NA	NA	1	0	2	1	PD14394a	0.375	PD14394c	0.4054	NA	NA
PD14394	8	141566333	T	C	SNV	AGO2	CCDS6380.1	r.1192a>g	c.1079A>G	p.Q360R	missense	NA	NA	0	0	0	0	PD14394a	0.5	PD14394c	0.4857	NA	NA
PD14394	10	5979172	C	T	SNV	FBH1	CCDS7073.1	r.3318c>u	c.3214C>T	p.R1072C	missense	NA	NA	0	0	2	0	PD14394a	0.1818	PD14394c	0	NA	NA
PD14394	11	123847795	C	T	SNV	OR10S1	CCDS31701.1	r.694g>a	c.604G>A	p.A202T	missense	NA	NA	1	1	1	0	PD14394a	0	PD14394c	0.325	NA	NA
PD14394	11	134241725	G	A	SNV	GLB1L2	CCDS31724.1	r.1695+1g>a	c.1507+1G>A	p.?	ess_splice	NA	NA	0	0	0	0	PD14394a	0	PD14394c	0.3235	NA	NA
PD14394	12	81733001	G	A	SNV	PPFIA2	CCDS55857.1	r.2667c>u	c.2506C>T	p.R836C	missense	NA	NA	0	0	0	1	PD14394a	0.3077	PD14394c	0.42	NA	NA
PD14394	13	27259966	A	G	SNV	WASF3	CCDS9318.1	r.1671a>g	c.1493A>G	p.N498S	missense	NA	NA	0	0	0	0	PD14394a	0.4074	PD14394c	0.44	NA	NA
PD14394	14	35263974	A	T	SNV	BAZ1A	CCDS9651.1	r.1912u>a	c.1344T>A	p.F448L	missense	FALSE	TRUE	0	0	0	0	PD14394a	0	PD14394c	0.2955	NA	NA
PD14394	15	43017860	G	C	SNV	CDAN1	CCDS32209.1	r.3301c>g	c.3277C>G	p.Q1093E	missense	NA	NA	0	0	0	0	PD14394a	0.6296	PD14394c	0.3889	NA	NA
PD14394	19	40380232	C	T	SNV	FCGBP	CCDS12546.1	r.11091g>a	c.11083G>A	p.V3695I	missense	NA	NA	0	0	0	0	PD14394a	0.2	PD14394c	0.4	NA	NA
PD14394	19	57327786	C	T	SNV	PEG3	CCDS12948.1	r.2388g>a	c.2024G>A	p.R675H	missense	NA	NA	1	0	4	1	PD14394a	0.2826	PD14394c	0.275	NA	NA
PD14394	20	31022441	A	AG	INDEL	ASXL1	CCDS13201.1	r.2350_2351insg	c.1926_1927insG	p.G646fs*12	frameshift	TRUE	TRUE	0	0	194	1	PD14394a	0.4444	PD14394c	0.5333	NA	NA
PD14394	21	36231783	G	A	SNV	RUNX1	CCDS13639.1	r.1046c>u	c.601C>T	p.R201*	nonsense	TRUE	TRUE	0	0	0	1	PD14394a	0	PD14394c	0.5588	NA	NA
PD14394	21	44524456	G	A	SNV	U2AF1	CCDS13694.1	r.194c>u	c.101C>T	p.S34F	missense	TRUE	TRUE	1	0	5	1	PD14394a	0.3846	PD14394c	0.3784	NA	NA
PD4007	1	36933434	G	A	SNV	CSF3R	CCDS414.1	r.2401c>u	c.1853C>T	p.T618I	missense	TRUE	TRUE	0	0	0	1	PD4007a	0	PD4007c	0.3684	NA	NA
PD4007	1	154209543	G	C	SNV	UBAP2L	CCDS1063.1	r.801g>c	c.634G>C	p.D212H	missense	NA	NA	0	0	0	0	PD4007a	0	PD4007c	0.2564	NA	NA
PD4007	2	116503707	T	A	SNV	DPP10	CCDS54388.1	r.1265u>a	c.910T>A	p.Y304N	missense	NA	NA	0	0	0	0	PD4007a	0	PD4007c	0.4314	NA	NA
PD4007	4	5990252	C	T	SNV	C4orf50	ENST00000531445	r.1294g>a	c.1247G>A	p.R416H	missense	NA	NA	0	0	8	0	PD4007a	0	PD4007c	0.5217	NA	NA
PD4007	4	57220318	G	A	SNV	AASDH	CCDS3504.1	r.1451c>u	c.1270C>T	p.R424*	nonsense	NA	NA	0	0	1	0	PD4007a	0	PD4007c	0.4043	NA	NA
PD4007	5	150947573	G	T	SNV	FAT2	CCDS4317.1	r.933c>a	c.920C>A	p.A307D	missense	NA	NA	0	0	0	0	PD4007a	0	PD4007c	0.6296	NA	NA
PD4007	6	116544276	A	G	SNV	NT5DC1	CCDS5104.1	r.866a>g	c.784A>G	p.R262G	missense	NA	NA	0	0	0	0	PD4007a	0	PD4007c	0.4	NA	NA
PD4007	6	129785500	G	A	SNV	LAMA2	CCDS5138.1	r.7107g>a	c.7058G>A	p.R2353H	missense	NA	NA	1	1	10	1	PD4007a	0	PD4007c	0.4615	NA	NA
PD4007	7	156903349	C	T	SNV	NA	ENST00000594086	r.676c>u	c.190C>T	p.R64*	nonsense	NA	NA	0	0	0	0	PD4007a	0.3125	PD4007c	0	NA	NA
PD4007	8	67372584	G	A	SNV	ADHFE1	CCDS6190.2	r.1235g>a	c.1204G>A	p.V402M	missense	NA	NA	0	0	0	0	PD4007a	0	PD4007c	0.5417	NA	NA
PD4007	9	5073770	G	T	SNV	JAK2	CCDS6457.1	r.2343g>u	c.1849G>T	p.V617F	missense	TRUE	TRUE	1	0	85	1	PD4007a	0.375	PD4007c	0	NA	NA
PD4007	10	97158890	G	GT	INDEL	SORBS1	CCDS31255.1	r.1231_1232insa	c.1041_1042insA	p.P348fs*9	frameshift	NA	NA	0	0	0	0	PD4007a	0	PD4007c	0.4444	NA	NA
PD4007	11	113103005	G	A	SNV	NCAM1	ENST00000316851	r.1324g>a	c.1324G>A	p.G442S	missense	NA	NA	0	0	2	0	PD4007a	0	PD4007c	0.5652	NA	NA
PD4007	13	96508455	A	G	SNV	UGGT2	CCDS9480.1	r.4036u>c	c.3965T>C	p.F1322S	missense	NA	NA	1	1	3	0	PD4007a	0	PD4007c	0.5952	NA	NA
PD4007	15	49288741	TCC	T	INDEL	SECISBP2L	CCDS53942.1	r.2708_2709delGG	c.2444_2445delGG	p.R815fs*4	frameshift	NA	NA	0	0	0	0	PD4007a	0.3556	PD4007c	0	NA	NA
PD4007	15	77906753	G	C	SNV	LINGO1	CCDS45313.1	r.1671c>g	c.1496C>G	p.A499G	missense	NA	NA	0	0	0	0	PD4007a	0	PD4007c	0.2667	NA	NA
PD4007	16	18875341	G	C	SNV	SMG1	CCDS45430.1	r.3889c>g	c.3476C>G	p.P1159R	missense	NA	NA	0	0	0	0	PD4007a	0	PD4007c	0.5152	NA	NA
PD4007	16	72158713	C	T	SNV	PMFBP1	CCDS32483.1	r.2804g>a	c.2542G>A	p.E848K	missense	NA	NA	1	0	0	0	PD4007a	0	PD4007c	0.5294	NA	NA
PD4007	19	40368696	C	A	SNV	FCGBP	CCDS12546.1	r.12660g>u	c.12652G>T	p.G4218C	missense	NA	NA	0	0	0	0	PD4007a	0	PD4007c	0.4545	NA	NA
PD4007	X	20033399	C	G	SNV	MAP7D2	CCDS55386.1	r.1729g>c	c.1691G>C	p.R564P	missense	NA	NA	0	0	0	1	PD4007a	0	PD4007c	0.6364	NA	NA
PD4007	X	35938002	G	A	SNV	CFAP47	CCDS14237.2	r.152g>a	c.86G>A	p.R29Q	missense	NA	NA	0	0	0	1	PD4007a	0	PD4007c	0.25	NA	NA
PD4007	X	53409247	A	G	SNV	SMC1A	CCDS14352.1	r.3471u>c	c.3343T>C	p.C1115R	missense	TRUE	TRUE	0	0	0	0	PD4007a	0	PD4007c	0.55	NA	NA
PD4007	X	76776949	CT	C	INDEL	ATRX	CCDS14434.1	r.7217delA	c.7002delA	p.V2335fs*2	frameshift	TRUE	TRUE	0	0	0	0	PD4007a	0	PD4007c	0.5	NA	NA
PD4007	X	133549151	G	C	SNV	PHF6	CCDS14639.1	r.1036+1g>c	c.834+1G>C	p.?	ess_splice	TRUE	TRUE	0	0	0	1	PD4007a	0	PD4007c	0.5	NA	NA
PD4007	X	134706758	C	G	SNV	INTS6L	CCDS35401.1	r.1640c>g	c.1306C>G	p.R436G	missense	NA	NA	0	0	0	0	PD4007a	0	PD4007c	0.093	NA	NA
PD4060	1	52981650	A	T	SNV	TUT4	CCDS30715.1	r.940u>a	c.795T>A	p.D265E	missense	NA	NA	0	0	0	1	PD4060d	0.2162	PD4060e	0.4286	PD4060f	0.5745
PD4060	1	120462033	G	A	SNV	NOTCH2	CCDS908.1	r.5903c>u	c.5683C>T	p.R1895C	missense	FALSE	TRUE	0	0	0	1	PD4060d	0.122	PD4060e	0.5357	PD4060f	0.4884
PD4060	2	98828414	C	A	SNV	VWA3B	CCDS42718.1	r.1963c>a	c.1759C>A	p.L587M	missense	NA	NA	0	0	0	1	PD4060d	0.3667	PD4060e	0.5	PD4060f	0.5
PD4060	2	183050763	G	A	SNV	PDE1A	CCDS2285.1	r.1621c>u	c.1420C>T	p.R474*	nonsense	NA	NA	0	0	0	0	PD4060d	0	PD4060e	0.0263	PD4060f	0.193
PD4060	4	84352921	C	T	SNV	HELQ	CCDS3603.1	r.2354g>a	c.2191G>A	p.V731I	missense	NA	NA	0	0	0	1	PD4060d	0.2791	PD4060e	0.45	PD4060f	0.4118
PD4060	4	106164860	A	G	SNV	TET2	CCDS47120.1	r.4588a>g	c.3728A>G	p.K1243R	missense	TRUE	TRUE	1	0	0	1	PD4060d	0.3158	PD4060e	0.4375	PD4060f	0.5227
PD4060	4	146567305	G	A	SNV	MMAA	CCDS3766.1	r.1940g>a	c.730G>A	p.V244I	missense	NA	NA	0	0	5	1	PD4060d	0	PD4060e	0	PD4060f	0.1176
PD4060	5	94991892	G	A	SNV	RFESD	CCDS47248.1	r.1843g>a	c.512G>A	p.R171K	missense	NA	NA	0	0	0	1	PD4060d	0.2826	PD4060e	0.641	PD4060f	0.4615
PD4060	7	5355647	C	G	SNV	TNRC18	CCDS47534.1	r.7151g>c	c.6802G>C	p.D2268H	missense	FALSE	TRUE	0	0	0	1	PD4060d	0.2326	PD4060e	0.359	PD4060f	0.5476
PD4060	8	8234772	C	T	SNV	PRAG1	CCDS43706.1	r.1412g>a	c.1147G>A	p.V383M	missense	NA	NA	0	0	0	1	PD4060d	0.2857	PD4060e	0.3095	PD4060f	0.5
PD4060	8	133895139	G	C	SNV	TG	CCDS34944.1	r.1010g>c	c.970G>C	p.D324H	missense	NA	NA	0	0	0	1	PD4060d	0.2	PD4060e	0.5333	PD4060f	0.7209
PD4060	9	5073770	G	T	SNV	JAK2	CCDS6457.1	r.2343g>u	c.1849G>T	p.V617F	missense	TRUE	TRUE	1	0	85	1	PD4060d	0.6098	PD4060e	1	PD4060f	1
PD4060	10	70231696	G	A	SNV	DNA2	CCDS44415.1	r.184c>u	c.184C>T	p.P62S	missense	NA	NA	1	3	170	1	PD4060d	0.5	PD4060e	0.3824	PD4060f	0.5098
PD4060	12	111885596	T	C	SNV	SH2B3	CCDS9153.1	r.1730u>c	c.1373T>C	p.L458P	missense	TRUE	TRUE	0	0	0	1	PD4060d	0.087	PD4060e	0.3429	PD4060f	0.5116
PD4060	16	21289546	G	T	SNV	CRYM	CCDS10597.1	r.293c>a	c.27C>A	p.S9R	missense	NA	NA	0	0	0	1	PD4060d	0.1818	PD4060e	0.36	PD4060f	0.65
PD4060	19	12246374	T	TC	INDEL	ZNF20	CCDS45986.1	r.365_366insg	c.140_141insG	p.T49fs*8	frameshift	NA	NA	0	0	0	1	PD4060d	0.2927	PD4060e	0.5758	PD4060f	0.4727
PD4060	19	41073804	G	A	SNV	SPTBN4	CCDS12559.1	r.6658g>a	c.6572G>A	p.R2191H	missense	NA	NA	0	0	0	0	PD4060d	0.3902	PD4060e	0.4118	PD4060f	0.4848
PD4060	19	44536240	T	A	SNV	ZNF222	CCDS46098.1	r.570u>a	c.533T>A	p.L178*	nonsense	NA	NA	0	0	0	1	PD4060d	0.0816	PD4060e	0.4576	PD4060f	0.58
PD4772	3	194062558	C	A	SNV	CPN2	CCDS33920.1	r.964g>u	c.874G>T	p.V292F	missense	NA	NA	0	0	0	1	PD4772c	0.0833	PD4772d	0.125	NA	NA
PD4772	8	73480241	G	A	SNV	KCNB2	CCDS6209.1	r.860g>a	c.272G>A	p.R91Q	missense	NA	NA	0	0	0	1	PD4772c	0	PD4772d	0.12	NA	NA
PD4772	9	5073770	G	T	SNV	JAK2	CCDS6457.1	r.2343g>u	c.1849G>T	p.V617F	missense	TRUE	TRUE	1	0	85	1	PD4772c	0.4667	PD4772d	0.7015	NA	NA
PD4772	14	31062731	TAG	T	INDEL	G2E3	CCDS9638.1	r.569_570delAG	c.415_416delAG	p.E140fs*12	frameshift	NA	NA	0	0	0	0	PD4772c	0.1481	PD4772d	0.2093	NA	NA
PD4772	19	10431335	G	C	SNV	RAVER1	CCDS45960.1	r.1899c>g	c.1817C>G	p.P606R	missense	NA	NA	0	0	0	0	PD4772c	0	PD4772d	0.1515	NA	NA
PD4772	X	9900373	G	A	SNV	SHROOM2	CCDS14135.1	r.3140g>a	c.3050G>A	p.R1017Q	missense	NA	NA	0	1	5	0	PD4772c	0.1429	PD4772d	0.2105	NA	NA
PD4775	1	21054068	A	G	SNV	SH2D5	CCDS44080.1	r.514u>c	c.116T>C	p.L39P	missense	NA	NA	0	0	0	0	PD4775e	0.5517	PD4775c	0.303	PD4775f	0.5932
PD4775	1	205589093	C	A	SNV	ELK4	CCDS1456.1	r.1420+1g>u	c.1080+1G>T	p.?	ess_splice	FALSE	TRUE	0	0	0	1	PD4775e	0.6226	PD4775c	0.4894	PD4775f	0.5909
PD4775	2	186665453	G	C	SNV	FSIP2	CCDS54426.1	r.11687g>c	c.11687G>C	p.G3896A	missense	NA	NA	0	0	0	1	PD4775e	0.4364	PD4775c	0.3519	PD4775f	0.4154
PD4775	4	106180837	TG	T	INDEL	TET2	CCDS47120.1	r.4726delG	c.3866delG	p.C1289fs*74	frameshift	TRUE	TRUE	0	0	0	1	PD4775e	0.5345	PD4775c	0.5424	PD4775f	0.4464
PD4775	5	134076842	G	T	SNV	CAMLG	CCDS4178.1	r.382g>u	c.262G>T	p.G88C	missense	NA	NA	0	0	0	0	PD4775e	0.6154	PD4775c	0.4524	PD4775f	0.4419
PD4775	5	174868910	G	A	SNV	DRD1	CCDS4393.1	r.2186c>u	c.1193C>T	p.S398F	missense	NA	NA	0	0	0	1	PD4775e	0.5763	PD4775c	0.5106	PD4775f	0.4878
PD4775	7	127014483	T	C	SNV	ZNF800	CCDS5795.1	r.1499a>g	c.907A>G	p.R303G	missense	NA	NA	0	0	0	1	PD4775e	0.5893	PD4775c	0.3684	PD4775f	0.6047
PD4775	9	5073770	G	T	SNV	JAK2	CCDS6457.1	r.2343g>u	c.1849G>T	p.V617F	missense	TRUE	TRUE	1	0	85	1	PD4775e	0.9138	PD4775c	0.7455	PD4775f	1
PD4775	9	105767103	C	T	SNV	CYLC2	CCDS35085.1	r.377c>u	c.307C>T	p.R103C	missense	NA	NA	0	0	4	1	PD4775e	0.2449	PD4775c	0.1081	PD4775f	0.2353
PD4775	12	2717876	C	G	SNV	CACNA1C	CCDS44788.1	r.3616c>g	c.3616C>G	p.Q1206E	missense	NA	NA	0	0	0	0	PD4775e	0.1111	PD4775c	0.14	PD4775f	0.1064
PD4775	12	19646894	T	A	SNV	AEBP2	CCDS44841.1	r.1174u>a	c.1148T>A	p.L383*	nonsense	NA	NA	0	0	0	0	PD4775e	0.0152	PD4775c	0.0204	PD4775f	0.1429
PD4775	13	96242650	T	C	SNV	DZIP1	CCDS9478.1	r.2159a>g	c.1726A>G	p.S576G	missense	NA	NA	0	0	0	1	PD4775e	0.5294	PD4775c	0.4694	PD4775f	0.5778
PD4775	14	62204896	T	A	SNV	HIF1A	CCDS58324.1	r.1642u>a	c.1413T>A	p.N471K	missense	FALSE	TRUE	0	0	0	1	PD4775e	0	PD4775c	0	PD4775f	0.0678
PD4775	17	27002476	G	A	SNV	SUPT6H	CCDS32596.1	r.879g>a	c.596G>A	p.R199Q	missense	NA	NA	0	0	1	0	PD4775e	0.3898	PD4775c	0.2917	PD4775f	0.54
PD4775	19	47986449	G	A	SNV	KPTN	CCDS42583.1	r.526c>u	c.418C>T	p.Q140*	nonsense	NA	NA	0	0	0	0	PD4775e	0.4894	PD4775c	0.3429	PD4775f	0.5833
PD4775	20	37270390	G	A	SNV	ARHGAP40	ENST00000373345	r.1310g>a	c.1142G>A	p.R381H	missense	NA	NA	1	0	24	1	PD4775e	0.283	PD4775c	0.1395	PD4775f	0.1667
PD4775	22	41790207	G	A	SNV	TEF	CCDS14014.1	r.699g>a	c.583G>A	p.V195M	missense	NA	NA	0	0	0	0	PD4775e	0.4186	PD4775c	0.5833	PD4775f	0.5
PD4947	1	20659361	G	A	SNV	VWA5B1	ENST00000289815	r.1871g>a	c.1675G>A	p.A559T	missense	NA	NA	0	0	6	1	PD4947e	0	PD4947c	0.1034	PD4947d	0
PD4947	1	35227379	G	A	SNV	GJB4	CCDS383.1	r.894g>a	c.524G>A	p.C175Y	missense	NA	NA	0	0	0	0	PD4947e	0.1395	PD4947c	0.0714	PD4947d	0
PD4947	1	62380259	G	T	SNV	PATJ	CCDS617.2	r.3607g>u	c.3493G>T	p.V1165F	missense	NA	NA	0	0	2	1	PD4947e	0	PD4947c	0.2558	PD4947d	0.1944
PD4947	1	152733325	C	G	SNV	KPRP	CCDS30862.1	r.1319c>g	c.1261C>G	p.R421G	missense	NA	NA	0	0	0	0	PD4947e	0.0167	PD4947c	0.1042	PD4947d	0
PD4947	2	20201812	C	T	SNV	MATN3	CCDS46226.1	r.1009g>a	c.946G>A	p.G316R	missense	NA	NA	1	0	1	1	PD4947e	0	PD4947c	0.2895	PD4947d	0.449
PD4947	2	24484025	C	G	SNV	ITSN2	CCDS1710.2	r.3076g>c	c.2632G>C	p.A878P	missense	NA	NA	0	0	0	1	PD4947e	0.0217	PD4947c	0.3488	PD4947d	0.3617
PD4947	2	25364248	G	A	SNV	EFR3B	CCDS46231.1	r.2051g>a	c.1868G>A	p.R623K	missense	NA	NA	0	0	0	0	PD4947e	0.0377	PD4947c	0.1429	PD4947d	0.2791
PD4947	2	47256438	G	T	SNV	TTC7A	CCDS33193.1	r.2085g>u	c.1717G>T	p.A573S	missense	NA	NA	0	0	0	0	PD4947e	0.0714	PD4947c	0.0556	PD4947d	0
PD4947	3	10302122	G	A	SNV	TATDN2	CCDS33698.1	r.1767g>a	c.716G>A	p.R239K	missense	NA	NA	0	0	0	0	PD4947e	0	PD4947c	0.1111	PD4947d	0.0455
PD4947	3	184008580	G	A	SNV	ECE2	CCDS3256.2	r.2121-1g>a	c.2121-1G>A	p.?	ess_splice	NA	NA	0	0	0	0	PD4947e	0.0286	PD4947c	0.1429	PD4947d	0
PD4947	3	186760924	C	T	SNV	ST6GAL1	CCDS3285.1	r.1107c>u	c.433C>T	p.R145W	missense	NA	NA	1	1	6	1	PD4947e	0	PD4947c	0.0192	PD4947d	0.1136
PD4947	4	106158248	C	A	SNV	TET2	CCDS47120.1	r.4009c>a	c.3149C>A	p.S1050*	nonsense	TRUE	TRUE	0	0	0	1	PD4947e	0	PD4947c	0	PD4947d	0.1064
PD4947	6	57398214	G	A	SNV	PRIM2	ENST00000607273	r.1004g>a	c.917G>A	p.R306Q	missense	NA	NA	0	0	3	1	PD4947e	0	PD4947c	0.1579	PD4947d	0.18
PD4947	7	796489	C	T	SNV	DNAAF5	CCDS34580.1	r.1348c>u	c.1328C>T	p.T443M	missense	NA	NA	0	0	5	1	PD4947e	0	PD4947c	0	PD4947d	0.2609
PD4947	7	129845215	T	G	SNV	TMEM209	CCDS47712.1	r.124a>c	c.1A>C	p.M1L	start_lost	NA	NA	0	0	0	0	PD4947e	0	PD4947c	0	PD4947d	0.2
PD4947	9	5073770	G	T	SNV	JAK2	CCDS6457.1	r.2343g>u	c.1849G>T	p.V617F	missense	TRUE	TRUE	1	0	85	1	PD4947e	0.7632	PD4947c	0.6038	PD4947d	0.8095
PD4947	10	79744923	G	A	SNV	POLR3A	CCDS7354.1	r.3380+5c>u	c.3242+5C>T	p.?	ess_splice	NA	NA	0	0	0	0	PD4947e	0	PD4947c	0.18	PD4947d	0.1463
PD4947	11	33108653	G	A	SNV	CSTF3	CCDS7883.1	r.1816c>u	c.1676C>T	p.P559L	missense	NA	NA	0	0	1	1	PD4947e	0.2222	PD4947c	0.0652	PD4947d	0.0545
PD4947	11	93796829	G	A	SNV	HEPHL1	CCDS44710.1	r.579g>a	c.571G>A	p.D191N	missense	NA	NA	0	0	2	0	PD4947e	0.26	PD4947c	0.04	PD4947d	0
PD4947	12	7361765	A	G	SNV	PEX5	CCDS44822.1	r.1684a>g	c.1604A>G	p.N535S	missense	NA	NA	1	1	12	0	PD4947e	0	PD4947c	0.2143	PD4947d	0.3158
PD4947	12	121618196	A	G	SNV	P2RX7	CCDS9213.1	r.1371a>g	c.1228A>G	p.R410G	missense	NA	NA	0	0	0	1	PD4947e	0.0263	PD4947c	0.2353	PD4947d	0.3111
PD4947	14	24435589	TA	T	INDEL	DHRS4	CCDS9605.1	r.833delA	c.630delA	p.A211fs*23	frameshift	NA	NA	0	0	61	1	PD4947e	0.0667	PD4947c	0	PD4947d	0.0263
PD4947	15	69728538	C	T	SNV	KIF23	CCDS32278.1	r.1451c>u	c.1334C>T	p.A445V	missense	NA	NA	0	0	0	0	PD4947e	0.0323	PD4947c	0.2424	PD4947d	0.225
PD4947	16	58438421	C	T	SNV	GINS3	CCDS45498.1	r.764c>u	c.556C>T	p.R186C	missense	NA	NA	0	0	9	1	PD4947e	0	PD4947c	0.1778	PD4947d	0.0217
PD4947	16	84218534	C	G	SNV	TAF1C	CCDS32496.1	r.244g>c	c.61G>C	p.D21H	missense	NA	NA	0	0	0	0	PD4947e	0.069	PD4947c	0.2308	PD4947d	0.2708
PD4947	17	49281241	C	T	SNV	MBTD1	CCDS11581.2	r.994g>a	c.650G>A	p.G217D	missense	NA	NA	0	0	0	1	PD4947e	0	PD4947c	0.2564	PD4947d	0.2273
PD4947	18	55287857	C	T	SNV	NARS1	CCDS32837.1	r.493g>a	c.37G>A	p.G13R	missense	NA	NA	0	0	0	1	PD4947e	0	PD4947c	0	PD4947d	0.12
PD4947	19	33608878	G	T	SNV	GPATCH1	CCDS12428.1	r.2658g>u	c.2344G>T	p.G782C	missense	NA	NA	0	0	0	1	PD4947e	0	PD4947c	0.1389	PD4947d	0.0732
PD4947	19	34983954	G	A	SNV	WTIP	CCDS59375.1	r.1119g>a	c.782G>A	p.R261H	missense	NA	NA	1	0	4	1	PD4947e	0.1064	PD4947c	0.0294	PD4947d	0
PD4947	20	3673251	C	A	SNV	SIGLEC1	CCDS13060.1	r.3947g>u	c.3947G>T	p.R1316L	missense	NA	NA	0	0	0	1	PD4947e	0	PD4947c	0.1667	PD4947d	0.0909
PD4947	20	31022286	T	TA	INDEL	ASXL1	CCDS13201.1	r.2195_2196insa	c.1771_1772insA	p.Y591fs*1	frameshift	TRUE	TRUE	0	0	3	1	PD4947e	0	PD4947c	0.1667	PD4947d	0.2051
PD4947	20	60910182	C	T	SNV	LAMA5	CCDS33502.1	r.2444g>a	c.2377G>A	p.G793S	missense	NA	NA	0	0	0	0	PD4947e	0.0476	PD4947c	0	PD4947d	0.0833
PD4947	22	41923334	G	A	SNV	ACO2	CCDS14017.1	r.2018g>a	c.1996G>A	p.G666S	missense	NA	NA	0	0	0	1	PD4947e	0	PD4947c	0	PD4947d	0.1628
PD4947	X	13626530	A	G	SNV	EGFL6	CCDS55370.1	r.983a>g	c.743A>G	p.K248R	missense	NA	NA	0	0	0	1	PD4947e	0.0435	PD4947c	0.129	PD4947d	0.1892
PD4947	X	18276358	T	C	SNV	SCML2	CCDS14185.1	r.1239a>g	c.1079A>G	p.Y360C	missense	NA	NA	0	0	0	1	PD4947e	0	PD4947c	0.4118	PD4947d	0.8235
PD4947	X	47044469	G	T	SNV	RBM10	CCDS14274.1	r.2708g>u	c.1966G>T	p.E656*	nonsense	FALSE	TRUE	0	0	0	0	PD4947e	0.04	PD4947c	0.35	PD4947d	0.6818
PD5006	1	11836605	G	A	SNV	C1orf167	ENST00000433342	r.2321g>a	c.2321G>A	p.R774Q	missense	NA	NA	0	0	0	0	PD5006c	0	PD5006f	0.4167	NA	NA
PD5006	1	36921964	G	A	SNV	MRPS15	CCDS411.1	r.622c>u	c.460C>T	p.R154C	missense	NA	NA	0	0	0	1	PD5006c	0.1818	PD5006f	0.3659	NA	NA
PD5006	1	120302577	C	T	SNV	HMGCS2	CCDS905.1	r.645g>a	c.595G>A	p.V199I	missense	NA	NA	1	0	2	0	PD5006c	0	PD5006f	0.1207	NA	NA
PD5006	2	8998921	T	C	SNV	MBOAT2	CCDS1660.1	r.1650a>g	c.1451A>G	p.K484R	missense	NA	NA	1	0	0	0	PD5006c	0.1176	PD5006f	0.4231	NA	NA
PD5006	3	9885610	G	A	SNV	RPUSD3	CCDS2586.2	r.91c>u	c.89C>T	p.P30L	missense	NA	NA	0	0	0	0	PD5006c	0	PD5006f	0.5455	NA	NA
PD5006	4	55964430	C	T	SNV	KDR	CCDS3497.1	r.2679g>a	c.2383G>A	p.G795R	missense	FALSE	TRUE	1	3	24	0	PD5006c	0.4694	PD5006f	0.4286	NA	NA
PD5006	5	16681451	C	T	SNV	MYO10	CCDS54834.1	r.4806g>a	c.4351G>A	p.V1451I	missense	NA	NA	1	2	24	1	PD5006c	0.0455	PD5006f	0.3889	NA	NA
PD5006	5	141243008	G	A	SNV	PCDH1	CCDS4267.1	r.3036c>u	c.2888C>T	p.P963L	missense	NA	NA	0	0	0	0	PD5006c	0	PD5006f	0.3	NA	NA
PD5006	7	148507485	C	G	SNV	EZH2	CCDS5891.1	r.2091g>c	c.1969G>C	p.D657H	missense	TRUE	TRUE	0	0	0	0	PD5006c	0	PD5006f	0.4615	NA	NA
PD5006	11	34118037	TACCA	T	INDEL	CAPRIN1	CCDS31453.1	r.1907_1910delACCA	c.1718_1721delACCA	p.Y573fs*10	frameshift	NA	NA	0	0	0	0	PD5006c	0	PD5006f	0.9524	NA	NA
PD5006	11	78567164	C	T	SNV	TENM4	CCDS44688.1	r.1778g>a	c.1315G>A	p.G439R	missense	NA	NA	0	0	0	0	PD5006c	0.475	PD5006f	0.434	NA	NA
PD5006	16	34257274	G	A	SNV	NA	ENST00000319817	r.768g>a	c.518G>A	p.R173H	missense	NA	NA	0	0	0	1	PD5006c	0	PD5006f	0.3684	NA	NA
PD5006	18	42531907	G	A	SNV	SETBP1	CCDS11923.2	r.2898g>a	c.2602G>A	p.D868N	missense	TRUE	TRUE	1	0	0	1	PD5006c	0	PD5006f	0.25	NA	NA
PD5006	19	13054627	A	ATTGTC	INDEL	CALR	CCDS12288.1	r.1227_1228insuuguc	c.1154_1155insTTGTC	p.K385fs*47	frameshift	TRUE	TRUE	0	0	9	1	PD5006c	0.5	PD5006f	0.3636	NA	NA
PD5006	19	30106264	G	A	SNV	POP4	CCDS12416.1	r.2942g>a	c.640G>A	p.A214T	missense	NA	NA	1	13	170	1	PD5006c	0.5676	PD5006f	0.537	NA	NA
PD5006	20	31024339	C	G	SNV	ASXL1	CCDS13201.1	r.4248c>g	c.3824C>G	p.S1275*	nonsense	TRUE	TRUE	0	0	0	1	PD5006c	0.4595	PD5006f	0.5526	NA	NA
PD5006	X	5811181	G	A	SNV	NLGN4X	CCDS14126.1	r.2756c>u	c.2128C>T	p.R710C	missense	NA	NA	0	0	0	1	PD5006c	0.3514	PD5006f	0.6	NA	NA
PD5006	X	84525936	C	T	SNV	ZNF711	CCDS35344.1	r.1694c>u	c.1388C>T	p.S463F	missense	NA	NA	0	0	0	1	PD5006c	0	PD5006f	0.25	NA	NA
PD5006	X	106038918	C	T	SNV	RNF128	CCDS14521.1	r.1512c>u	c.1262C>T	p.T421I	missense	NA	NA	0	0	0	0	PD5006c	0.093	PD5006f	0	NA	NA
PD5006	X	117530981	A	T	SNV	WDR44	CCDS14572.1	r.1497a>u	c.1102A>T	p.I368L	missense	NA	NA	0	0	0	0	PD5006c	0.0263	PD5006f	0.3704	NA	NA
PD5006	X	140993606	C	A	SNV	MAGEC1	CCDS35417.1	r.702c>a	c.416C>A	p.A139D	missense	NA	NA	0	0	0	0	PD5006c	0.4146	PD5006f	0.5652	NA	NA
PD5006	X	151997125	C	T	SNV	CETN2	CCDS14716.1	r.452g>a	c.385G>A	p.V129M	missense	NA	NA	0	0	0	1	PD5006c	0.1458	PD5006f	0	NA	NA
PD5028	1	43815009	G	T	SNV	MPL	CCDS483.1	r.1586g>u	c.1544G>T	p.W515L	missense	TRUE	TRUE	1	0	2	1	PD5028c	0.5	PD5028d	0	NA	NA
PD5028	1	92174300	G	A	SNV	TGFBR3	CCDS30770.1	r.2673c>u	c.2207C>T	p.S736L	missense	NA	NA	0	0	2	0	PD5028c	0.3559	PD5028d	0.4844	NA	NA
PD5028	1	156348110	G	A	SNV	RHBG	ENST00000368246	r.631g>a	c.593G>A	p.R198Q	missense	NA	NA	1	0	8	0	PD5028c	0	PD5028d	0.5385	NA	NA
PD5028	1	197407736	A	G	SNV	CRB1	CCDS1390.1	r.3944a>g	c.3809A>G	p.N1270S	missense	NA	NA	1	0	8	0	PD5028c	0.022	PD5028d	0.0882	NA	NA
PD5028	1	232607133	C	T	SNV	SIPA1L2	CCDS41474.1	r.2586g>a	c.2227G>A	p.E743K	missense	NA	NA	1	1	4	1	PD5028c	0	PD5028d	0.1429	NA	NA
PD5028	2	179641725	G	T	SNV	TTN	CCDS59435.1	r.5091c>a	c.4866C>A	p.S1622R	missense	NA	NA	0	0	0	0	PD5028c	0.1828	PD5028d	0.4588	NA	NA
PD5028	3	39230564	C	T	SNV	XIRP1	CCDS2683.1	r.602g>a	c.373G>A	p.A125T	missense	NA	NA	0	0	0	0	PD5028c	0.2778	PD5028d	0.4737	NA	NA
PD5028	3	52727672	A	G	SNV	GNL3	CCDS2861.1	r.1522a>g	c.1349A>G	p.N450S	missense	NA	NA	0	0	0	0	PD5028c	0.1714	PD5028d	0.0235	NA	NA
PD5028	3	56680654	A	C	SNV	TASOR	CCDS46853.1	r.2122u>g	c.2111T>G	p.M704R	missense	NA	NA	0	0	0	0	PD5028c	0.5294	PD5028d	0.4795	NA	NA
PD5028	3	137843570	A	T	SNV	A4GNT	CCDS3097.1	r.761u>a	c.559T>A	p.S187T	missense	NA	NA	0	0	0	0	PD5028c	0.5577	PD5028d	0.4516	NA	NA
PD5028	3	185783611	C	T	SNV	ETV5	CCDS33906.1	r.1148g>a	c.901G>A	p.V301I	missense	FALSE	TRUE	1	1	12	1	PD5028c	0.2295	PD5028d	0	NA	NA
PD5028	4	46043103	T	C	SNV	GABRG1	CCDS3470.1	r.1468a>g	c.1300A>G	p.I434V	missense	NA	NA	0	0	0	0	PD5028c	0.125	PD5028d	0.427	NA	NA
PD5028	4	102712079	C	A	SNV	BANK1	CCDS34038.1	r.316c>a	c.42C>A	p.D14E	missense	NA	NA	0	0	0	0	PD5028c	0	PD5028d	0.4783	NA	NA
PD5028	4	106180835	G	A	SNV	TET2	CCDS47120.1	r.4723g>a	c.3863G>A	p.G1288D	missense	TRUE	TRUE	0	0	0	1	PD5028c	0.2222	PD5028d	0.0114	NA	NA
PD5028	4	169343818	C	G	SNV	DDX60L	CCDS47161.1	r.2322g>c	c.2101G>C	p.G701R	missense	NA	NA	0	0	0	0	PD5028c	0	PD5028d	0.0725	NA	NA
PD5028	4	187518216	G	A	SNV	FAT1	CCDS47177.1	r.12688c>u	c.12478C>T	p.R4160C	missense	FALSE	TRUE	0	0	0	1	PD5028c	0.2364	PD5028d	0.4872	NA	NA
PD5028	5	78359433	T	TA	INDEL	DMGDH	CCDS4044.1	r.305+2_305+3insu	c.276+2_276+3insT	p.?	ess_splice	NA	NA	0	0	0	0	PD5028c	0.0745	PD5028d	0	NA	NA
PD5028	6	135263565	G	A	SNV	ALDH8A1	CCDS5171.1	r.493c>u	c.424C>T	p.R142W	missense	NA	NA	0	0	7	1	PD5028c	0.2593	PD5028d	0.6818	NA	NA
PD5028	7	33148848	T	TTGAGCTGCTGCAGCTGCTGCGCGTCGTGTC	INDEL	RP9	CCDS5440.1	r.154_155insgacacgacgcgcagcagcugcagcagcuca	c.136_137insGACACGACGCGCAGCAGCTGCAGCAGCTCA	p.L45_K46insRHDAQQLQQL	inframe	NA	NA	0	0	0	0	PD5028c	0.3333	PD5028d	0.625	NA	NA
PD5028	7	100350058	C	T	SNV	ZAN	ENST00000546292	r.2478c>u	c.2330C>T	p.T777I	missense	NA	NA	1	0	0	0	PD5028c	0.0247	PD5028d	0.0548	NA	NA
PD5028	7	101267234	G	A	SNV	MYL10	CCDS34713.1	r.417c>u	c.239C>T	p.T80M	missense	NA	NA	0	0	0	0	PD5028c	0.2759	PD5028d	0.5	NA	NA
PD5028	8	118816986	T	C	SNV	EXT1	CCDS6324.1	r.2837a>g	c.2030A>G	p.Q677R	missense	FALSE	TRUE	0	0	0	0	PD5028c	0.0787	PD5028d	0	NA	NA
PD5028	9	5073770	G	T	SNV	JAK2	CCDS6457.1	r.2343g>u	c.1849G>T	p.V617F	missense	TRUE	TRUE	1	0	85	1	PD5028c	0.6667	PD5028d	0.9897	NA	NA
PD5028	9	100692605	GGTTT	G	INDEL	HEMGN	CCDS6731.1	r.1212_1215delAAAC	c.1068_1071delAAAC	p.N357fs*98	frameshift	NA	NA	0	0	0	0	PD5028c	0.1753	PD5028d	0	NA	NA
PD5028	9	140126204	C	T	SNV	SLC34A3	CCDS7038.1	r.274c>u	c.50C>T	p.A17V	missense	NA	NA	0	0	1	0	PD5028c	0.3333	PD5028d	0	NA	NA
PD5028	11	49059392	C	T	SNV	TRIM49B	CCDS55762.1	r.1250c>u	c.1222C>T	p.R408*	nonsense	NA	NA	0	0	2	1	PD5028c	0.1571	PD5028d	0.4286	NA	NA
PD5028	13	41515209	CA	C	INDEL	ELF1	CCDS9374.1	r.1418delU	c.1103delT	p.L368fs*1	frameshift	NA	NA	0	0	0	0	PD5028c	0.5114	PD5028d	0.5224	NA	NA
PD5028	14	74196595	C	T	SNV	MIDEAS	CCDS9819.1	r.2626g>a	c.1843G>A	p.A615T	missense	NA	NA	0	0	0	0	PD5028c	0.6364	PD5028d	0.5	NA	NA
PD5028	15	90631934	C	T	SNV	IDH2	CCDS10359.1	r.533g>a	c.419G>A	p.R140Q	missense	TRUE	TRUE	1	0	12	1	PD5028c	0.375	PD5028d	0.5625	NA	NA
PD5028	16	726992	G	A	SNV	RHBDL1	CCDS61779.1	r.573g>a	c.448G>A	p.G150R	missense	NA	NA	0	0	0	0	PD5028c	0.2727	PD5028d	0.4348	NA	NA
PD5028	16	72094628	G	A	SNV	HP	CCDS45524.1	r.1118g>a	c.1060G>A	p.D354N	missense	NA	NA	0	0	0	1	PD5028c	0.0761	PD5028d	0.1341	NA	NA
PD5028	17	34893674	A	G	SNV	PIGW	CCDS11313.1	r.1304a>g	c.724A>G	p.I242V	missense	NA	NA	0	0	0	0	PD5028c	0.1685	PD5028d	0.5161	NA	NA
PD5028	17	51900728	G	A	SNV	KIF2B	CCDS32685.1	r.490g>a	c.334G>A	p.A112T	missense	NA	NA	0	0	3	1	PD5028c	0.2778	PD5028d	0.5333	NA	NA
PD5028	18	72021120	A	G	SNV	C18orf63	CCDS54189.1	r.1947a>g	c.1618A>G	p.K540E	missense	NA	NA	0	0	0	0	PD5028c	0.1319	PD5028d	0.4304	NA	NA
PD5028	19	41223769	G	T	SNV	ITPKC	CCDS12563.1	r.762g>u	c.729G>T	p.E243D	missense	NA	NA	1	0	36	1	PD5028c	0.08	PD5028d	0.5294	NA	NA
PD5028	19	45495928	G	A	SNV	CLPTM1	CCDS12651.1	r.1933g>a	c.1783G>A	p.V595I	missense	NA	NA	0	0	0	0	PD5028c	0.3125	PD5028d	0.3889	NA	NA
PD5028	20	29628309	CAGG	C	INDEL	FRG1BP	ENST00000278882	r.692_694delAGG	c.312_314delAGG	p.G105delG	inframe	NA	NA	1	0	8	1	PD5028c	0	PD5028d	0	NA	NA
PD5028	20	31022441	A	AG	INDEL	ASXL1	CCDS13201.1	r.2350_2351insg	c.1926_1927insG	p.G646fs*12	frameshift	TRUE	TRUE	0	0	194	1	PD5028c	0.2727	PD5028d	0.5385	NA	NA
PD5028	X	15809117	T	TG	INDEL	ZRSR2	CCDS14172.1	r.126_127insg	c.102_103insG	p.A35fs*20	frameshift	TRUE	TRUE	0	0	0	0	PD5028c	0.3448	PD5028d	0	NA	NA
PD5028	X	15840892	T	G	SNV	ZRSR2	CCDS14172.1	r.1000u>g	c.976T>G	p.C326G	missense	TRUE	TRUE	0	0	0	0	PD5028c	0.2593	PD5028d	0	NA	NA
PD5028	X	133511742	T	TA	INDEL	PHF6	CCDS14639.1	r.297_298insa	c.95_96insA	p.I33fs*3	frameshift	TRUE	TRUE	0	0	0	0	PD5028c	0.3947	PD5028d	1	NA	NA
PD5028	X	148564558	G	A	SNV	IDS	CCDS14685.1	r.1582c>u	c.1372C>T	p.R458C	missense	NA	NA	0	0	4	1	PD5028c	1	PD5028d	1	NA	NA
PD5117	1	196748430	A	C	SNV	CFHR3	CCDS30958.1	r.289a>c	c.197A>C	p.Y66S	missense	NA	NA	0	0	0	1	PD5117d	0.3043	PD5117e	0	NA	NA
PD5117	6	49483372	G	T	SNV	GLYATL3	CCDS47440.1	r.198g>u	c.85G>T	p.G29*	nonsense	NA	NA	1	1	0	1	PD5117d	0.087	PD5117e	0.0435	NA	NA
PD5117	9	5073770	G	T	SNV	JAK2	CCDS6457.1	r.2343g>u	c.1849G>T	p.V617F	missense	TRUE	TRUE	1	0	85	1	PD5117d	0.1127	PD5117e	0.1064	NA	NA
PD5117	12	57457968	T	C	SNV	NEMP1	CCDS44927.1	r.664a>g	c.640A>G	p.K214E	missense	NA	NA	0	0	0	1	PD5117d	0.1	PD5117e	0.0833	NA	NA
PD5117	13	45768698	TC	T	INDEL	KCTD4	CCDS9396.1	r.408delG	c.4delG	p.E2fs*4	frameshift	NA	NA	0	0	0	0	PD5117d	0.1452	PD5117e	0.0455	NA	NA
PD5118	1	62257029	C	G	SNV	PATJ	CCDS617.2	r.1192c>g	c.1078C>G	p.L360V	missense	NA	NA	0	0	0	0	PD5118c	0	PD5118d	0.2083	NA	NA
PD5118	1	115829262	C	T	SNV	NGF	CCDS882.1	r.324g>a	c.155G>A	p.R52H	missense	NA	NA	1	0	2	1	PD5118c	0.2105	PD5118d	0.1379	NA	NA
PD5118	3	169646292	G	A	SNV	SAMD7	CCDS3209.1	r.1356g>a	c.967G>A	p.D323N	missense	NA	NA	0	0	0	0	PD5118c	0.1892	PD5118d	0.1818	NA	NA
PD5118	5	148989245	G	A	SNV	ARHGEF37	CCDS43385.1	r.608g>a	c.445G>A	p.V149I	missense	NA	NA	1	0	2	1	PD5118c	0.0943	PD5118d	0.2564	NA	NA
PD5118	6	117714406	C	T	SNV	ROS1	CCDS5116.1	r.1442g>a	c.1243G>A	p.V415M	missense	FALSE	TRUE	0	0	0	0	PD5118c	0.0816	PD5118d	0.3409	NA	NA
PD5118	6	146350979	G	C	SNV	GRM1	CCDS5209.1	r.796g>c	c.326G>C	p.C109S	missense	NA	NA	0	0	0	1	PD5118c	0.2292	PD5118d	0.2	NA	NA
PD5118	8	7754008	G	C	SNV	DEFB4A	CCDS5971.1	r.155g>c	c.71G>C	p.G24A	missense	NA	NA	0	0	0	0	PD5118c	0	PD5118d	0.4	NA	NA
PD5118	8	10470390	T	A	SNV	RP1L1	CCDS43708.1	r.1442a>u	c.1218A>T	p.E406D	missense	NA	NA	0	0	0	0	PD5118c	0.1429	PD5118d	0.2041	NA	NA
PD5118	9	5073770	G	T	SNV	JAK2	CCDS6457.1	r.2343g>u	c.1849G>T	p.V617F	missense	TRUE	TRUE	1	0	85	1	PD5118c	0.2692	PD5118d	0.6071	NA	NA
PD5118	15	75932477	C	CT	INDEL	IMP3	CCDS10282.1	r.976_977insa	c.32_33insA	p.L12fs*46	frameshift	NA	NA	0	0	0	0	PD5118c	0.1389	PD5118d	0.2857	NA	NA
PD5118	17	38252789	T	A	SNV	NR1D1	CCDS11361.1	r.1142a>u	c.511A>T	p.K171*	nonsense	NA	NA	0	0	0	0	PD5118c	0	PD5118d	0.122	NA	NA
PD5118	17	79769648	A	T	SNV	GCGR	CCDS54177.1	r.1072a>u	c.779A>T	p.E260V	missense	NA	NA	0	0	0	0	PD5118c	0.1818	PD5118d	0.25	NA	NA
PD5118	19	36015762	C	A	SNV	SBSN	CCDS54253.1	r.1732g>u	c.1703G>T	p.G568V	missense	NA	NA	0	0	0	0	PD5118c	0.1	PD5118d	0.1333	NA	NA
PD5118	19	44660932	T	A	SNV	ZNF234	CCDS46101.1	r.1021u>a	c.763T>A	p.S255T	missense	TRUE	FALSE	0	0	0	0	PD5118c	0.1778	PD5118d	0.2791	NA	NA
PD5118	20	32439896	C	T	SNV	CHMP4B	CCDS13228.1	r.662c>u	c.497C>T	p.A166V	missense	NA	NA	0	0	1	1	PD5118c	0.1212	PD5118d	0.2	NA	NA
PD5118	X	73961150	G	A	SNV	NEXMIF	CCDS35337.1	r.3854c>u	c.3242C>T	p.P1081L	missense	NA	NA	0	0	0	0	PD5118c	0.1957	PD5118d	0.2045	NA	NA
PD5179	7	122338125	A	G	SNV	RNF133	CCDS5784.1	r.1086u>c	c.848T>C	p.I283T	missense	NA	NA	0	0	0	0	PD5179c	0.0556	PD5179d	0.4762	PD5179e	0.48
PD5179	9	5073770	G	T	SNV	JAK2	CCDS6457.1	r.2343g>u	c.1849G>T	p.V617F	missense	TRUE	TRUE	1	0	85	1	PD5179c	0.5079	PD5179d	0.5469	PD5179e	0.6197
PD5179	11	114577323	G	A	SNV	NXPE2	CCDS44738.1	r.1541g>a	c.1351G>A	p.G451S	missense	NA	NA	0	0	0	0	PD5179c	0	PD5179d	0.3864	PD5179e	0.1143
PD5179	12	104496881	C	A	SNV	HCFC2	CCDS9097.1	r.2313c>a	c.2209C>A	p.L737I	missense	NA	NA	0	0	0	0	PD5179c	0	PD5179d	0.1379	PD5179e	0.1622
PD5179	16	4837517	T	G	SNV	SEPTIN12	CCDS10522.1	r.394a>c	c.130A>C	p.M44L	missense	NA	NA	0	0	0	0	PD5179c	0	PD5179d	0	PD5179e	0.0833
PD5179	16	67650710	C	T	SNV	CTCF	CCDS10841.1	r.1459c>u	c.1015C>T	p.R339W	missense	TRUE	TRUE	0	0	0	1	PD5179c	0.3	PD5179d	0.2308	PD5179e	0.4643
PD5181	1	245849454	G	C	SNV	KIF26B	CCDS44342.1	r.3609g>c	c.3169G>C	p.E1057Q	missense	NA	NA	0	0	0	0	PD5181c	0	PD5181d	0.5	NA	NA
PD5181	2	8871524	T	G	SNV	KIDINS220	CCDS42650.1	r.4824a>c	c.4642A>C	p.K1548Q	missense	NA	NA	0	0	0	0	PD5181c	0.4	PD5181d	0.4082	NA	NA
PD5181	2	25457176	G	A	SNV	DNMT3A	CCDS33157.1	r.3049c>u	c.2711C>T	p.P904L	missense	TRUE	TRUE	1	0	11	1	PD5181c	0.4754	PD5181d	0.5918	NA	NA
PD5181	2	31588334	C	T	SNV	XDH	CCDS1775.1	r.2582g>a	c.2533G>A	p.A845T	missense	NA	NA	0	0	0	1	PD5181c	0	PD5181d	0.5882	NA	NA
PD5181	3	44906542	G	C	SNV	TMEM42	CCDS2722.1	r.406g>c	c.350G>C	p.G117A	missense	NA	NA	0	0	0	0	PD5181c	0	PD5181d	0.5	NA	NA
PD5181	3	48697169	T	C	SNV	CELSR3	CCDS2775.1	r.3180a>g	c.2899A>G	p.T967A	missense	NA	NA	0	0	0	0	PD5181c	0.55	PD5181d	0.5366	NA	NA
PD5181	4	106157053	C	T	SNV	TET2	CCDS47120.1	r.2814c>u	c.1954C>T	p.Q652*	nonsense	TRUE	TRUE	0	0	1	1	PD5181c	0	PD5181d	0.4773	NA	NA
PD5181	4	106190801	TG	T	INDEL	TET2	CCDS47120.1	r.4940delG	c.4080delG	p.G1361fs*2	frameshift	TRUE	TRUE	0	0	0	0	PD5181c	0.3846	PD5181d	0.5106	NA	NA
PD5181	5	15928463	C	T	SNV	FBXL7	CCDS54833.1	r.1073c>u	c.592C>T	p.R198W	missense	NA	NA	1	0	4	1	PD5181c	0.3721	PD5181d	0.3448	NA	NA
PD5181	5	140182142	G	A	SNV	PCDHA3	CCDS54915.1	r.1360g>a	c.1360G>A	p.A454T	missense	NA	NA	0	0	0	1	PD5181c	0.4706	PD5181d	0.5667	NA	NA
PD5181	7	100636309	G	A	SNV	MUC12	CCDS55139.1	r.2465g>a	c.2465G>A	p.R822K	missense	NA	NA	0	0	0	0	PD5181c	0.2222	PD5181d	0.3571	NA	NA
PD5181	9	5073770	G	T	SNV	JAK2	CCDS6457.1	r.2343g>u	c.1849G>T	p.V617F	missense	TRUE	TRUE	1	0	85	1	PD5181c	0.8667	PD5181d	1	NA	NA
PD5181	12	46245953	CA	C	INDEL	ARID2	CCDS31783.1	r.4220delA	c.4048delA	p.S1351fs*3	frameshift	TRUE	TRUE	0	0	0	0	PD5181c	0	PD5181d	0.6667	NA	NA
PD5181	12	58112851	ACT	A	INDEL	OS9	CCDS31843.1	r.1528_1529delCU	c.1487_1488delCT	p.L497fs*41	frameshift	NA	NA	0	0	0	0	PD5181c	0.5246	PD5181d	0.4808	NA	NA
PD5181	15	51984522	G	C	SNV	SCG3	CCDS10142.1	r.1260g>c	c.857G>C	p.S286T	missense	NA	NA	0	0	0	0	PD5181c	0.4062	PD5181d	0.4878	NA	NA
PD5181	X	20212321	G	A	SNV	RPS6KA3	CCDS14197.1	r.680c>u	c.472C>T	p.R158C	missense	NA	NA	0	0	0	1	PD5181c	0	PD5181d	0.475	NA	NA
PD5637	1	110734604	T	C	SNV	SLC6A17	CCDS30799.1	r.1360u>c	c.875T>C	p.M292T	missense	NA	NA	0	0	0	0	PD5637c	0	PD5637d	0.2903	NA	NA
PD5637	4	106156180	C	T	SNV	TET2	CCDS47120.1	r.1941c>u	c.1081C>T	p.Q361*	nonsense	TRUE	TRUE	0	0	0	1	PD5637c	0.0189	PD5637d	0.1702	NA	NA
PD5637	6	17130855	C	T	SNV	STMND1	CCDS58997.1	r.574c>u	c.574C>T	p.R192W	missense	NA	NA	0	0	0	0	PD5637c	0.3548	PD5637d	0.5	NA	NA
PD5637	6	79700662	TTTC	T	INDEL	PHIP	CCDS4987.1	r.2407_2409delGAA	c.2239_2241delGAA	p.E747delE	inframe	TRUE	FALSE	0	0	0	0	PD5637c	0	PD5637d	0.3333	NA	NA
PD5637	9	5073770	G	T	SNV	JAK2	CCDS6457.1	r.2343g>u	c.1849G>T	p.V617F	missense	TRUE	TRUE	1	0	85	1	PD5637c	0.2059	PD5637d	0.6533	NA	NA
PD5637	11	7981725	G	C	SNV	NLRP10	CCDS7784.1	r.1596c>g	c.1434C>G	p.Y478*	nonsense	NA	NA	0	0	1	0	PD5637c	0.2286	PD5637d	0.4737	NA	NA
PD5637	11	92534068	G	C	SNV	FAT3	ENST00000298047	r.7906g>c	c.7889G>C	p.G2630A	missense	FALSE	TRUE	0	0	0	1	PD5637c	0.2791	PD5637d	0.3333	NA	NA
PD5637	12	8329736	C	T	SNV	ZNF705A	CCDS31737.1	r.549c>u	c.460C>T	p.R154C	missense	NA	NA	1	0	4	0	PD5637c	0.0435	PD5637d	0.3194	NA	NA
PD5637	X	74295375	G	A	SNV	ABCB7	CCDS14428.1	r.705c>u	c.680C>T	p.A227V	missense	NA	NA	0	0	0	0	PD5637c	0	PD5637d	0.6	NA	NA
PD5637	X	107911614	G	A	SNV	COL4A5	CCDS35366.1	r.3914g>a	c.3670G>A	p.E1224K	missense	NA	NA	0	0	0	1	PD5637c	0	PD5637d	0.6667	NA	NA
PD5672	1	16257858	C	T	SNV	SPEN	CCDS164.1	r.5327c>u	c.5123C>T	p.P1708L	missense	FALSE	TRUE	0	0	0	0	PD5672c	0.4828	PD5672d	0.5667	NA	NA
PD5672	2	31420170	C	T	SNV	CAPN14	CCDS46254.1	r.962g>a	c.820G>A	p.V274I	missense	NA	NA	1	0	0	1	PD5672c	0.625	PD5672d	0.5278	NA	NA
PD5672	6	31627082	GCGGTC	G	INDEL	C6orf47	CCDS34399.1	r.1463_1467delGACCG	c.638_642delGACCG	p.G213fs*55	frameshift	NA	NA	0	0	0	0	PD5672c	0.4545	PD5672d	0.4255	NA	NA
PD5672	6	32052379	C	T	SNV	TNXB	ENST00000375247	r.3458g>a	c.3256G>A	p.E1086K	missense	NA	NA	0	0	2	0	PD5672c	0.4865	PD5672d	0.325	NA	NA
PD5672	6	90450075	G	C	SNV	MDN1	CCDS5024.1	r.4587c>g	c.4471C>G	p.L1491V	missense	NA	NA	0	0	0	0	PD5672c	0.4444	PD5672d	0.5111	NA	NA
PD5672	7	148526912	ATGT	A	INDEL	EZH2	CCDS5891.1	r.511_513delACA	c.389_391delACA	p.N130delN	inframe	TRUE	TRUE	0	0	0	0	PD5672c	0.3103	PD5672d	0.5	NA	NA
PD5672	7	157449150	C	T	SNV	PTPRN2	CCDS5947.1	r.2105g>a	c.2095G>A	p.D699N	missense	NA	NA	0	0	0	1	PD5672c	0.6452	PD5672d	0.4737	NA	NA
PD5672	9	96411491	C	T	SNV	PHF2	CCDS35069.1	r.966c>u	c.599C>T	p.T200I	missense	NA	NA	0	0	0	0	PD5672c	0.3889	PD5672d	0.4118	NA	NA
PD5672	11	36453421	G	T	SNV	PRR5L	CCDS31463.1	r.668g>u	c.313G>T	p.G105*	nonsense	NA	NA	0	0	0	0	PD5672c	0.5789	PD5672d	0.5	NA	NA
PD5672	11	119148919	T	C	SNV	CBL	CCDS8418.1	r.1515u>c	c.1139T>C	p.L380P	missense	TRUE	TRUE	0	0	0	1	PD5672c	1	PD5672d	0.9444	NA	NA
PD5672	15	90631934	C	T	SNV	IDH2	CCDS10359.1	r.533g>a	c.419G>A	p.R140Q	missense	TRUE	TRUE	1	0	12	1	PD5672c	0.4194	PD5672d	0.2963	NA	NA
PD5672	16	1251963	C	T	SNV	CACNA1H	CCDS45375.1	r.1761c>u	c.1513C>T	p.R505C	missense	NA	NA	1	44	255	1	PD5672c	0.3	PD5672d	0.3333	NA	NA
PD5672	16	69375167	G	C	SNV	NIP7	CCDS10877.1	r.767g>c	c.367G>C	p.E123Q	missense	NA	NA	0	0	0	0	PD5672c	0.4889	PD5672d	0.4872	NA	NA
PD5672	20	31022592	C	T	SNV	ASXL1	CCDS13201.1	r.2501c>u	c.2077C>T	p.R693*	nonsense	TRUE	TRUE	1	0	6	1	PD5672c	0.3438	PD5672d	0.3333	NA	NA
PD5672	20	31607441	C	T	SNV	BPIFB2	CCDS13210.1	r.1160c>u	c.965C>T	p.A322V	missense	NA	NA	0	0	0	0	PD5672c	0.4444	PD5672d	0.5263	NA	NA
PD5672	21	44514777	T	C	SNV	U2AF1	CCDS13694.1	r.563a>g	c.470A>G	p.Q157R	missense	TRUE	TRUE	1	0	5	1	PD5672c	0.2308	PD5672d	0.3824	NA	NA
PD5672	X	106960005	C	T	SNV	TSC22D3	CCDS14531.1	r.361g>a	c.37G>A	p.A13T	missense	NA	NA	0	0	0	0	PD5672c	0.4583	PD5672d	0.5714	NA	NA
PD5672	X	153184351	C	T	SNV	ARHGAP4	CCDS55540.1	r.1145g>a	c.1087G>A	p.E363K	missense	NA	NA	0	0	0	0	PD5672c	0.3111	PD5672d	0.4839	NA	NA
PD6577	2	189898825	C	T	SNV	COL5A2	CCDS33350.1	r.4746g>a	c.4471G>A	p.V1491I	missense	NA	NA	0	0	2	1	PD6577d	0	PD6577c	0.0816	NA	NA
PD6577	3	151160899	C	T	SNV	IGSF10	CCDS3160.1	r.5836g>a	c.5836G>A	p.A1946T	missense	NA	NA	0	0	0	0	PD6577d	0.2812	PD6577c	0.4211	NA	NA
PD6577	4	85525439	C	T	SNV	CDS1	CCDS3608.1	r.584c>u	c.161C>T	p.T54I	missense	NA	NA	0	0	0	0	PD6577d	0.2885	PD6577c	0.4098	NA	NA
PD6577	8	3245016	C	T	SNV	CSMD1	CCDS55189.1	r.2782g>a	c.2782G>A	p.A928T	missense	NA	NA	0	0	0	1	PD6577d	0.1379	PD6577c	0.1842	NA	NA
PD6577	12	96927955	A	G	SNV	CFAP54	ENST00000298953	r.1658a>g	c.1655A>G	p.Y552C	missense	NA	NA	0	0	0	0	PD6577d	0.122	PD6577c	0.0656	NA	NA
PD6607	1	1601564	A	G	SNV	SLC35E2B	CCDS44041.1	r.1495u>c	c.734T>C	p.L245P	missense	NA	NA	0	0	0	0	PD6607c	0	PD6607d	0.4444	PD6607e	0.4694
PD6607	1	36932213	A	C	SNV	CSF3R	CCDS414.1	r.2885u>g	c.2337T>G	p.Y779*	nonsense	TRUE	TRUE	0	0	0	1	PD6607c	0	PD6607d	0	PD6607e	0.0625
PD6607	3	164700083	G	A	SNV	SI	CCDS3196.1	r.5426c>u	c.5363C>T	p.T1788M	missense	NA	NA	1	1	12	1	PD6607c	0	PD6607d	0.4773	PD6607e	0.4762
PD6607	4	89314661	C	T	SNV	HERC6	CCDS47098.1	r.745c>u	c.686C>T	p.S229L	missense	NA	NA	0	0	0	0	PD6607c	0	PD6607d	0	PD6607e	0.3871
PD6607	4	148594813	A	G	SNV	PRMT9	CCDS3771.1	r.794u>c	c.551T>C	p.I184T	missense	NA	NA	0	0	0	0	PD6607c	0	PD6607d	0.3721	PD6607e	0.4286
PD6607	5	168187940	G	A	SNV	SLIT3	CCDS64311.1	r.1685c>u	c.1612C>T	p.R538*	nonsense	NA	NA	0	0	0	1	PD6607c	0	PD6607d	0	PD6607e	0.3421
PD6607	6	10704809	T	A	SNV	PAK1IP1	CCDS34339.1	r.857u>a	c.566T>A	p.I189N	missense	NA	NA	0	0	0	0	PD6607c	0	PD6607d	0.4688	PD6607e	0.4074
PD6607	7	148506433	A	C	SNV	EZH2	CCDS5891.1	r.2201u>g	c.2079T>G	p.N693K	missense	TRUE	TRUE	0	0	0	0	PD6607c	0	PD6607d	0.5128	PD6607e	0.5333
PD6607	7	148508788	C	T	SNV	EZH2	CCDS5891.1	r.1998g>a	c.1876G>A	p.V626M	missense	TRUE	TRUE	0	0	0	1	PD6607c	0.4865	PD6607d	0.4412	PD6607e	0.6111
PD6607	8	22269694	A	G	SNV	SLC39A14	CCDS47823.1	r.721a>g	c.602A>G	p.N201S	missense	NA	NA	0	0	6	0	PD6607c	0	PD6607d	0.0769	PD6607e	0.561
PD6607	9	117354865	A	C	SNV	ATP6V1G1	CCDS6807.1	r.209a>c	c.116A>C	p.E39A	missense	NA	NA	1	6	558	1	PD6607c	0.2	PD6607d	0.4186	PD6607e	0.6216
PD6607	10	98708939	C	T	SNV	LCOR	CCDS7451.1	r.671c>u	c.125C>T	p.S42F	missense	NA	NA	0	0	0	0	PD6607c	0.4146	PD6607d	0.4762	PD6607e	0.4615
PD6607	12	11905515	T	C	SNV	ETV6	CCDS8643.1	r.437+2u>c	c.163+2T>C	p.?	ess_splice	TRUE	TRUE	0	0	0	0	PD6607c	0	PD6607d	0.4	PD6607e	0.5882
PD6607	13	32893439	T	G	SNV	BRCA2	CCDS9344.1	r.520u>g	c.293T>G	p.L98*	nonsense	FALSE	TRUE	0	0	0	0	PD6607c	0.2742	PD6607d	0.5429	PD6607e	0.5862
PD6607	16	3304362	C	T	SNV	MEFV	CCDS10498.1	r.746g>a	c.706G>A	p.G236R	missense	NA	NA	0	0	0	1	PD6607c	0	PD6607d	0.4375	PD6607e	0
PD6607	16	23226731	C	T	SNV	SCNN1G	CCDS10608.1	r.2034c>u	c.1891C>T	p.R631C	missense	NA	NA	1	0	11	1	PD6607c	0	PD6607d	0	PD6607e	0.4667
PD6607	17	7577563	T	C	SNV	TP53	CCDS11118.1	r.908a>g	c.718A>G	p.S240G	missense	TRUE	TRUE	0	0	0	1	PD6607c	0	PD6607d	0.5	PD6607e	0.4722
PD6607	17	10427956	G	A	SNV	MYH2	CCDS11156.1	r.5387c>u	c.5002C>T	p.R1668W	missense	NA	NA	1	1	2	1	PD6607c	0.0303	PD6607d	0.56	PD6607e	0.5806
PD6607	20	31022233	A	G	SNV	ASXL1	CCDS13201.1	r.2144-2a>g	c.1720-2A>G	p.?	ess_splice	TRUE	TRUE	1	0	2	0	PD6607c	0.3056	PD6607d	0.439	PD6607e	0.5366
PD6607	20	34773119	G	T	SNV	EPB41L1	CCDS13271.1	r.808g>u	c.647G>T	p.G216V	missense	NA	NA	0	0	0	0	PD6607c	0.2069	PD6607d	0.5366	PD6607e	0.4118
PD6607	21	36206763	C	A	SNV	RUNX1	CCDS13639.1	r.1194g>u	c.749G>T	p.R250L	missense	TRUE	TRUE	0	0	0	0	PD6607c	0	PD6607d	0	PD6607e	0.5938
PD6607	21	36231791	T	C	SNV	RUNX1	CCDS13639.1	r.1038a>g	c.593A>G	p.D198G	missense	TRUE	TRUE	0	0	0	1	PD6607c	0	PD6607d	0.5	PD6607e	0.5111
PD6607	X	15827344	CA	C	INDEL	ZRSR2	CCDS14172.1	r.485delA	c.461delA	p.N155fs*10	frameshift	TRUE	TRUE	0	0	0	0	PD6607c	0	PD6607d	0.9	PD6607e	1
PD6623	1	151215030	A	G	SNV	PIP5K1A	CCDS44219.1	r.2049a>g	c.1627A>G	p.M543V	missense	NA	NA	0	0	0	0	PD6623c	0.4783	PD6623d	0.2	NA	NA
PD6623	2	65540860	C	T	SNV	SPRED2	CCDS33211.1	r.1222g>a	c.1032G>A	p.W344*	nonsense	TRUE	FALSE	0	0	1	0	PD6623c	0.25	PD6623d	0.4	NA	NA
PD6623	2	197105200	AGCTTATTTC	A	INDEL	HECW2	CCDS33354.1	r.3911_3919delGAAAUAAGC	c.3728_3736delGAAATAAGC	p.R1243_L1246delinsI	inframe	NA	NA	0	0	0	0	PD6623c	0	PD6623d	0.3889	NA	NA
PD6623	3	168845749	G	T	SNV	MECOM	CCDS54670.1	r.480c>a	c.341C>A	p.A114E	missense	FALSE	TRUE	0	0	0	0	PD6623c	0.5143	PD6623d	0.4839	NA	NA
PD6623	5	41008751	C	T	SNV	MROH2B	CCDS47202.1	r.4016g>a	c.3565G>A	p.V1189M	missense	NA	NA	0	0	0	0	PD6623c	0	PD6623d	0.0833	NA	NA
PD6623	6	26056581	T	C	SNV	H1-2	CCDS4577.1	r.119a>g	c.76A>G	p.K26E	missense	NA	NA	0	0	24	1	PD6623c	0.375	PD6623d	0.2593	NA	NA
PD6623	7	107423646	TTACCTGATTGCCATCAAGTGGATAATCGTATTTGAGGGAATAGACGCTGGCAACTGAAAAGGCCACTGCAAATGCAACCATTGCGATGCCGAAGCAATCTCCTACGGTGTTTTGGAAAGTCTCCACGTCAGGTGTAATAGGGGGCTGAAATCTAAAATTGAAATTAAGCAAGTCTGAATGTCACCAACCAATTTATAAACTGATATAACCATTGGGCAAATCAATGAATGAATGCAATCTAGGCTGAGTTGTGTCTCACTTTGGAGTATGATTAACGAGAATTTAGCTCCACTAACAATTTTGCAATCTGCTTTCTTAATGCTGAAAAGCAACACTGCCTGAATTTGGTAAAAGACTGCAAATTCAATCCAAGGATAGTGGTAAATCAGATATGATTT…	T	INDEL	SLC26A3	CCDS5748.1	r.1157-936_1304+3del1087	c.972-936_1119+3del1087	p.?	ess_splice	NA	NA	0	0	0	0	PD6623c	0	PD6623d	0.2029	NA	NA
PD6623	9	12821607	G	A	SNV	LURAP1L	CCDS6473.1	r.1230g>a	c.535G>A	p.V179M	missense	NA	NA	0	0	0	1	PD6623c	0.5312	PD6623d	0.3824	NA	NA
PD6623	10	124214418	C	G	SNV	ARMS2	CCDS53585.1	r.250c>g	c.175C>G	p.L59V	missense	NA	NA	0	0	0	0	PD6623c	0.4483	PD6623d	0.4286	NA	NA
PD6623	11	124056009	G	C	SNV	OR10D3	ENST00000318666	r.87g>c	c.33G>C	p.E11D	missense	NA	NA	0	0	0	0	PD6623c	0	PD6623d	0.4848	NA	NA
PD6623	12	133733472	G	A	SNV	ZNF10	CCDS9283.1	r.1862g>a	c.1640G>A	p.C547Y	missense	NA	NA	0	0	0	0	PD6623c	0	PD6623d	0.3333	NA	NA
PD6623	17	4535475	C	T	SNV	ALOX15	CCDS11049.1	r.1738+1g>a	c.1641+1G>A	p.?	ess_splice	NA	NA	0	0	0	0	PD6623c	0.1429	PD6623d	0.7368	NA	NA
PD6623	17	7577120	C	T	SNV	TP53	CCDS11118.1	r.1008g>a	c.818G>A	p.R273H	missense	TRUE	TRUE	1	1	3	1	PD6623c	0	PD6623d	0.8421	NA	NA
PD6623	19	9226085	C	T	SNV	OR7G1	CCDS32898.2	r.355g>a	c.355G>A	p.A119T	missense	NA	NA	0	0	0	0	PD6623c	0.375	PD6623d	0.4167	NA	NA
PD6623	19	13054572	CTTAAGGAGGAGGAAGAAGACAAGAAACGCAAAGAGGAGGAGGAGGCAGAGGACAAGGAGGA	C	INDEL	CALR	CCDS12288.1	r.1173_1233del61	c.1100_1160del61	p.K368fs*42	frameshift	TRUE	TRUE	0	0	0	0	PD6623c	0.3	PD6623d	0.3611	NA	NA
PD6623	19	16629996	T	C	SNV	CHERP	CCDS42518.1	r.2877a>g	c.2725A>G	p.M909V	missense	NA	NA	0	0	0	0	PD6623c	0	PD6623d	0.2941	NA	NA
PD6623	19	50946804	C	T	SNV	MYBPC2	CCDS46152.1	r.1007c>u	c.956C>T	p.T319M	missense	NA	NA	0	0	1	0	PD6623c	0.5	PD6623d	0.5143	NA	NA
PD6623	X	140993440	C	T	SNV	MAGEC1	CCDS35417.1	r.536c>u	c.250C>T	p.Q84*	nonsense	NA	NA	0	0	0	0	PD6623c	0.9412	PD6623d	0.8333	NA	NA
PD6635	1	11137470	C	T	SNV	EXOSC10	CCDS30584.1	r.1881g>a	c.1831G>A	p.D611N	missense	NA	NA	0	0	0	0	PD6635c	0.3958	PD6635d	0.5769	NA	NA
PD6635	1	92789070	G	A	SNV	RPAP2	CCDS740.1	r.702g>a	c.593G>A	p.S198N	missense	NA	NA	0	0	0	0	PD6635c	0.4634	PD6635d	0.2295	NA	NA
PD6635	1	181764013	C	T	SNV	CACNA1E	CCDS55664.1	r.6041c>u	c.6041C>T	p.P2014L	missense	NA	NA	0	0	0	0	PD6635c	0.4694	PD6635d	0.5152	NA	NA
PD6635	1	216270529	C	G	SNV	USH2A	CCDS31025.1	r.5041g>c	c.4654G>C	p.V1552L	missense	NA	NA	0	0	0	0	PD6635c	0.3143	PD6635d	0.5345	NA	NA
PD6635	2	69093463	TATATCTCCCCAGACACCAAGACCAGCATGTTTCTTTCTCCCTCATTATCCCCTTTGCTCTCCAGCACTTCAAAAATGGTAATTTTCCGGTCTACTCCATCGTATATCATACGATCCCTTTGCACCAGTGTGTATAGCCTAAGTTCAGCCATGATGACCTCTTCATGGTGAGGAATGGACACATTGAAGAGGAGGGGGTATTTTCGGAGCCCATTAAAACTGACCGGCTGGGAAAACAGATCTGAAAAAAGAAATTTGCAAAAATCAGGTTTGCAGTGGGTCTCAGGGAAAAACAGATGCTTATTTATGTAATAAGAAGGCCTTCCCATGCACAAAGCTTAATGCAGAAAGAATGAAGGGAGAAAATCAATGAGAACAAAC	T	INDEL	BMP10	CCDS1890.1	r.494-140_733del380	c.335-140_574del380	p.?	ess_splice	NA	NA	0	0	0	0	PD6635c	0	PD6635d	0.1538	NA	NA
PD6635	2	238258829	TGG	T	INDEL	COL6A3	CCDS33412.1	r.7291_7292delCC	c.6838_6839delCC	p.P2280fs*16	frameshift	NA	NA	0	0	0	0	PD6635c	0.4375	PD6635d	0.0952	NA	NA
PD6635	3	67048800	G	C	SNV	KBTBD8	CCDS2906.2	r.65+5g>c	c.16+5G>C	p.?	ess_splice	NA	NA	0	0	0	0	PD6635c	0.3333	PD6635d	0.25	NA	NA
PD6635	6	26056508	G	A	SNV	H1-2	CCDS4577.1	r.192c>u	c.149C>T	p.A50V	missense	NA	NA	0	0	6	1	PD6635c	0.3429	PD6635d	0.1	NA	NA
PD6635	8	144877630	G	T	SNV	SCRIB	CCDS6412.1	r.3681c>a	c.3674C>A	p.S1225Y	missense	NA	NA	0	0	0	0	PD6635c	0.5294	PD6635d	0.4	NA	NA
PD6635	10	128822995	A	G	SNV	DOCK1	ENST00000280333	r.1545a>g	c.1436A>G	p.K479R	missense	NA	NA	0	0	1	0	PD6635c	0.3103	PD6635d	0.25	NA	NA
PD6635	11	6568502	CA	C	INDEL	DNHD1	CCDS44532.1	r.6898delA	c.6334delA	p.S2112fs*5	frameshift	NA	NA	0	0	0	0	PD6635c	0.5526	PD6635d	0.1765	NA	NA
PD6635	11	17801042	C	T	SNV	KCNC1	CCDS44547.1	r.2735c>u	c.1544C>T	p.A515V	missense	NA	NA	0	0	0	0	PD6635c	0.3636	PD6635d	0.2667	NA	NA
PD6635	12	93968538	GAAATT	G	INDEL	SOCS2	CCDS9047.1	r.779_783delAAAUU	c.181_185delAAATT	p.L62fs*10	frameshift	NA	NA	0	0	0	0	PD6635c	0.5116	PD6635d	0.5753	NA	NA
PD6635	13	37602381	A	G	SNV	SUPT20H	CCDS61311.1	r.1239u>c	c.1055T>C	p.L352P	missense	NA	NA	0	0	0	0	PD6635c	0	PD6635d	0.2222	NA	NA
PD6635	19	13054564	AGCAGAGGCTTAAGGAGGAGGAAGAAGACAAGAAACGCAAAGAGGAGGAGGAG	A	INDEL	CALR	CCDS12288.1	r.1165_1216del52	c.1092_1143del52	p.L367fs*46	frameshift	TRUE	TRUE	0	0	4	1	PD6635c	0.2791	PD6635d	0.2105	NA	NA
PD6635	X	154741454	C	G	SNV	TMLHE	CCDS14768.1	r.785-1g>c	c.639-1G>C	p.?	ess_splice	NA	NA	0	0	0	0	PD6635c	0.4	PD6635d	0.4651	NA	NA
PD6656	5	9629623	T	C	SNV	TAS2R1	CCDS3876.1	r.841a>g	c.522A>G	p.I174M	missense	NA	NA	1	1	1	1	PD6656e	0.275	PD6656f	0.4	NA	NA
PD6656	9	5073770	G	T	SNV	JAK2	CCDS6457.1	r.2343g>u	c.1849G>T	p.V617F	missense	TRUE	TRUE	1	0	85	1	PD6656e	0.1875	PD6656f	0.5	NA	NA
PD6656	15	41276399	C	T	SNV	INO80	CCDS10071.1	r.4498g>a	c.4073G>A	p.S1358N	missense	NA	NA	0	0	0	1	PD6656e	0.0811	PD6656f	0.2368	NA	NA
PD6656	19	2276057	G	C	SNV	PEAK3	CCDS12087.1	r.1138c>g	c.1044C>G	p.H348Q	missense	NA	NA	0	0	0	0	PD6656e	0.25	PD6656f	0.4286	NA	NA
PD6661	1	154207229	C	T	SNV	UBAP2L	CCDS1063.1	r.609c>u	c.442C>T	p.R148*	nonsense	NA	NA	0	0	0	0	PD6661d2	0.375	PD6661e	0.375	NA	NA
PD6661	2	17884509	T	A	SNV	SMC6	CCDS1690.1	r.2327a>u	c.2057A>T	p.Q686L	missense	NA	NA	0	0	0	1	PD6661d2	0.3393	PD6661e	0.3	NA	NA
PD6661	2	25457242	C	T	SNV	DNMT3A	CCDS33157.1	r.2983g>a	c.2645G>A	p.R882H	missense	TRUE	TRUE	1	0	61	1	PD6661d2	0.3478	PD6661e	0.5128	NA	NA
PD6661	3	31921225	C	T	SNV	OSBPL10	CCDS2651.1	r.502g>a	c.379G>A	p.A127T	missense	NA	NA	0	0	1	0	PD6661d2	0.1053	PD6661e	0	NA	NA
PD6661	5	16818188	G	A	SNV	MYO10	CCDS54834.1	r.664c>u	c.209C>T	p.S70F	missense	NA	NA	0	0	0	1	PD6661d2	0.2857	PD6661e	0.3333	NA	NA
PD6661	7	98552859	A	G	SNV	TRRAP	CCDS59066.1	r.6057a>g	c.5848A>G	p.I1950V	missense	FALSE	TRUE	0	0	0	0	PD6661d2	0.5897	PD6661e	0.5957	NA	NA
PD6661	9	5073770	G	T	SNV	JAK2	CCDS6457.1	r.2343g>u	c.1849G>T	p.V617F	missense	TRUE	TRUE	1	0	85	1	PD6661d2	0.3654	PD6661e	0.359	NA	NA
PD6661	11	62380964	G	A	SNV	ROM1	CCDS8024.1	r.752g>a	c.211G>A	p.A71T	missense	NA	NA	0	0	6	1	PD6661d2	0	PD6661e	0.1667	NA	NA
PD6661	12	63963062	AC	A	INDEL	DPY19L2	CCDS31851.1	r.2251delG	c.2067delG	p.L689fs*6	frameshift	NA	NA	0	0	0	1	PD6661d2	0	PD6661e	0	NA	NA
PD6661	16	28354344	G	C	SNV	NPIPB6	CCDS61892.1	r.1548c>g	c.862C>G	p.L288V	missense	NA	NA	1	1	1	0	PD6661d2	0.1111	PD6661e	0.1875	NA	NA
PD6661	19	57744848	T	G	SNV	AURKC	CCDS33128.1	r.642u>g	c.456T>G	p.D152E	missense	NA	NA	0	0	0	0	PD6661d2	0.2885	PD6661e	0.35	NA	NA
PD6661	X	153556235	G	A	SNV	TKTL1	CCDS35448.1	r.1738g>a	c.1549G>A	p.A517T	missense	NA	NA	0	0	0	0	PD6661d2	0.0909	PD6661e	0.0833	NA	NA
PD7272	9	5073770	G	T	SNV	JAK2	CCDS6457.1	r.2343g>u	c.1849G>T	p.V617F	missense	TRUE	TRUE	1	0	85	1	PD7272c	0.0794	PD7272d	0.2075	NA	NA
PD7272	9	38396031	A	G	SNV	ALDH1B1	CCDS6615.1	r.439a>g	c.286A>G	p.M96V	missense	NA	NA	0	0	0	0	PD7272c	0.0645	PD7272d	0.0455	NA	NA
PD7272	15	93749486	C	T	SNV	NA	ENST00000599897	r.192c>u	c.64C>T	p.R22C	missense	NA	NA	0	0	0	0	PD7272c	0.087	PD7272d	0.1026	NA	NA
PD7272	X	3235220	A	C	SNV	MXRA5	CCDS14124.1	r.6657u>g	c.6502T>G	p.C2168G	missense	NA	NA	0	0	0	0	PD7272c	0.1429	PD7272d	0	NA	NA
PD7281	1	40777733	T	TG	INDEL	COL9A2	CCDS450.1	r.511_512insc	c.414_415insC	p.K139fs*65	frameshift	NA	NA	0	0	0	0	PD7281c	0	PD7281d	0.5517	NA	NA
PD7281	2	42553332	T	C	SNV	EML4	CCDS1807.1	r.2543u>c	c.2281T>C	p.S761P	missense	FALSE	TRUE	0	0	0	1	PD7281c	0	PD7281d	0.1304	NA	NA
PD7281	2	103090390	T	C	SNV	SLC9A4	CCDS33264.1	r.629u>c	c.172T>C	p.S58P	missense	NA	NA	0	0	0	0	PD7281c	0.0678	PD7281d	0	NA	NA
PD7281	2	136594655	T	C	SNV	LCT	CCDS2178.1	r.96a>g	c.85A>G	p.I29V	missense	NA	NA	0	0	0	1	PD7281c	0	PD7281d	0.3548	NA	NA
PD7281	2	220409562	C	T	SNV	TMEM198	CCDS33385.1	r.698c>u	c.113C>T	p.P38L	missense	NA	NA	0	0	0	1	PD7281c	0.4074	PD7281d	0.3488	NA	NA
PD7281	2	242524037	T	C	SNV	THAP4	CCDS2551.1	r.2150a>g	c.1718A>G	p.K573R	missense	NA	NA	0	0	0	1	PD7281c	0	PD7281d	0.5333	NA	NA
PD7281	3	113184599	TG	T	INDEL	SPICE1	CCDS2973.1	r.1447delC	c.1187delC	p.T396fs*9	frameshift	NA	NA	0	0	0	0	PD7281c	0.3607	PD7281d	0.5435	NA	NA
PD7281	3	195498647	T	A	SNV	MUC4	CCDS54700.1	r.13578a>u	c.13118A>T	p.Y4373F	missense	FALSE	TRUE	0	0	0	1	PD7281c	0.1818	PD7281d	0.5789	NA	NA
PD7281	3	195512412	C	A	SNV	MUC4	CCDS54700.1	r.6499g>u	c.6039G>T	p.Q2013H	missense	FALSE	TRUE	0	0	0	1	PD7281c	0	PD7281d	0.0938	NA	NA
PD7281	5	884052	C	T	SNV	BRD9	CCDS34127.2	r.1133+1g>a	c.966+1G>A	p.?	ess_splice	NA	NA	0	0	0	1	PD7281c	0	PD7281d	0.2667	NA	NA
PD7281	5	55247394	A	C	SNV	IL6ST	CCDS3971.1	r.2051u>g	c.1738T>G	p.S580A	missense	FALSE	TRUE	0	0	0	1	PD7281c	0	PD7281d	0.0769	NA	NA
PD7281	6	56475247	C	T	SNV	DST	CCDS47443.1	r.3858g>a	c.3650G>A	p.G1217E	missense	NA	NA	0	0	0	1	PD7281c	0.2424	PD7281d	0.4634	NA	NA
PD7281	7	6150943	C	A	SNV	USP42	CCDS47535.1	r.337c>a	c.179C>A	p.A60D	missense	NA	NA	0	0	0	1	PD7281c	0	PD7281d	0.2927	NA	NA
PD7281	9	5073770	G	T	SNV	JAK2	CCDS6457.1	r.2343g>u	c.1849G>T	p.V617F	missense	TRUE	TRUE	1	0	85	1	PD7281c	0.8438	PD7281d	1	NA	NA
PD7281	10	74619049	TACG	T	INDEL	MCU	CCDS7317.1	r.357_359delACG	c.336_338delACG	p.R113delR	inframe	NA	NA	0	0	0	1	PD7281c	0.4127	PD7281d	0.3611	NA	NA
PD7281	10	82269147	C	T	SNV	TSPAN14	CCDS7369.1	r.593c>u	c.370C>T	p.R124W	missense	NA	NA	0	0	1	1	PD7281c	0	PD7281d	0.119	NA	NA
PD7281	10	118401720	C	T	SNV	PNLIPRP2	ENST00000537242	r.1296c>u	c.1270C>T	p.R424C	missense	NA	NA	1	0	8	0	PD7281c	0.2826	PD7281d	0.3846	NA	NA
PD7281	12	54686574	GA	G	INDEL	NFE2	CCDS8876.1	r.1215delU	c.705delT	p.P236fs*12	frameshift	TRUE	FALSE	0	0	0	0	PD7281c	0.3125	PD7281d	0.5	NA	NA
PD7281	12	108589739	G	A	SNV	WSCD2	CCDS41828.1	r.948g>a	c.130G>A	p.A44T	missense	NA	NA	0	0	2	1	PD7281c	0.4286	PD7281d	0.5581	NA	NA
PD7281	16	1837704	G	A	SNV	NUBP2	CCDS10445.1	r.481g>a	c.361G>A	p.V121M	missense	NA	NA	0	0	6	1	PD7281c	0	PD7281d	0.2444	NA	NA
PD7281	17	45993985	C	T	SNV	SP2	CCDS11521.2	r.685c>u	c.548C>T	p.P183L	missense	NA	NA	0	0	0	1	PD7281c	0.1429	PD7281d	0.5	NA	NA
PD7281	19	20727943	G	C	SNV	ZNF737	CCDS54238.1	r.1161c>g	c.1066C>G	p.L356V	missense	NA	NA	0	0	0	1	PD7281c	0.0185	PD7281d	0.5	NA	NA
PD7281	20	36995434	C	T	SNV	LBP	CCDS13304.1	r.1104c>u	c.943C>T	p.R315*	nonsense	NA	NA	1	1	4	1	PD7281c	0	PD7281d	0.3556	NA	NA
PD7281	20	45801371	G	T	SNV	EYA2	CCDS13403.1	r.1428g>u	c.1054G>T	p.A352S	missense	NA	NA	0	0	0	1	PD7281c	0	PD7281d	0.5455	NA	NA
PD7281	X	135443653	A	C	SNV	ADGRG4	CCDS35409.1	r.7475a>c	c.7184A>C	p.Y2395S	missense	NA	NA	0	0	0	1	PD7281c	0	PD7281d	0.5476	NA	NA
PD8943	1	17736549	T	C	SNV	RCC2	CCDS181.1	r.1575-2a>g	c.1387-2A>G	p.?	ess_splice	NA	NA	0	0	0	1	PD8943c	0.1892	PD8943d	1	NA	NA
PD8943	1	37267510	C	T	SNV	GRIK3	CCDS416.1	r.2719g>a	c.2702G>A	p.R901Q	missense	NA	NA	1	0	1	0	PD8943c	0	PD8943d	0.3636	NA	NA
PD8943	1	149676251	GC	G	INDEL	NA	ENST00000369173	r.275delC	c.183delC	p.R63fs*38	frameshift	NA	NA	0	0	12	0	PD8943c	0.32	PD8943d	0.2973	NA	NA
PD8943	2	203162177	A	G	SNV	NOP58	CCDS2353.1	r.1373a>g	c.1147A>G	p.M383V	missense	NA	NA	0	0	1	1	PD8943c	0	PD8943d	0.3243	NA	NA
PD8943	3	24009427	A	G	SNV	NR1D2	CCDS33718.1	r.1775a>g	c.1456A>G	p.M486V	missense	NA	NA	0	0	2	1	PD8943c	0.0976	PD8943d	0.3864	NA	NA
PD8943	3	52734472	G	C	SNV	GLT8D1	CCDS2862.1	r.856c>g	c.5C>G	p.S2*	nonsense	NA	NA	0	0	0	1	PD8943c	0.1429	PD8943d	0.5143	NA	NA
PD8943	5	80552759	T	C	SNV	CKMT2	CCDS4053.1	r.933u>c	c.695T>C	p.V232A	missense	NA	NA	0	0	0	1	PD8943c	0.1224	PD8943d	0.2979	NA	NA
PD8943	5	156670701	G	A	SNV	ITK	CCDS4336.1	r.1281g>a	c.1129G>A	p.V377M	missense	FALSE	TRUE	0	0	0	1	PD8943c	0.1379	PD8943d	0.4048	NA	NA
PD8943	6	50803774	T	C	SNV	TFAP2B	CCDS4934.2	r.771u>c	c.602T>C	p.V201A	missense	NA	NA	0	0	0	1	PD8943c	0.15	PD8943d	0.5333	NA	NA
PD8943	9	139975166	C	T	SNV	UAP1L1	CCDS7028.2	r.1236c>u	c.1204C>T	p.R402W	missense	NA	NA	1	2	2	1	PD8943c	0.1282	PD8943d	0.5278	NA	NA
PD8943	10	71716795	C	A	SNV	COL13A1	CCDS44419.1	r.2640c>a	c.2148C>A	p.N716K	missense	NA	NA	0	0	0	1	PD8943c	0.1471	PD8943d	0.4118	NA	NA
PD8943	11	800126	C	G	SNV	PIDD1	CCDS7716.1	r.2416+5g>c	c.2274+5G>C	p.?	ess_splice	NA	NA	0	0	0	0	PD8943c	0.0294	PD8943d	0.4333	NA	NA
PD8943	11	85979541	A	G	SNV	EED	CCDS8273.1	r.1590a>g	c.904A>G	p.R302G	missense	TRUE	TRUE	0	0	0	1	PD8943c	0	PD8943d	0.4872	NA	NA
PD8943	12	75444967	T	A	SNV	KCNC2	CCDS9007.1	r.1499a>u	c.818A>T	p.Q273L	missense	NA	NA	0	0	0	1	PD8943c	0.1273	PD8943d	0.322	NA	NA
PD8943	15	89825042	T	C	SNV	FANCI	CCDS45346.1	r.1645u>c	c.1559T>C	p.V520A	missense	NA	NA	0	0	0	1	PD8943c	0.1667	PD8943d	0.4167	NA	NA
PD8943	17	29559200	T	G	SNV	NF1	CCDS42292.1	r.3690u>g	c.3307T>G	p.F1103V	missense	TRUE	TRUE	0	0	0	1	PD8943c	0.125	PD8943d	0.5161	NA	NA
PD8943	17	39645706	G	C	SNV	KRT36	CCDS11395.1	r.411c>g	c.411C>G	p.C137W	missense	NA	NA	0	0	0	1	PD8943c	0.1	PD8943d	0.4828	NA	NA
PD8943	17	60060126	A	T	SNV	MED13	CCDS42366.1	r.3315u>a	c.3238T>A	p.S1080T	missense	NA	NA	0	0	0	0	PD8943c	0	PD8943d	0.0769	NA	NA
PD8943	18	14851995	C	A	SNV	ANKRD30B	CCDS54182.1	r.3875c>a	c.3695C>A	p.P1232Q	missense	NA	NA	0	0	0	0	PD8943c	0.1333	PD8943d	0.44	NA	NA
PD8943	19	13054627	A	ATTGTC	INDEL	CALR	CCDS12288.1	r.1227_1228insuuguc	c.1154_1155insTTGTC	p.K385fs*47	frameshift	TRUE	TRUE	0	0	9	1	PD8943c	0.2069	PD8943d	0.5263	NA	NA
PD8943	19	22363093	G	A	SNV	ZNF676	CCDS42539.1	r.1744c>u	c.1426C>T	p.P476S	missense	NA	NA	0	0	0	1	PD8943c	0.0811	PD8943d	0.3934	NA	NA
PD8943	20	31022402	TCACCACTGCCATAGAGAGGCGGC	T	INDEL	ASXL1	CCDS13201.1	r.2312_2334del23	c.1888_1910del23	p.E635fs*15	frameshift	TRUE	TRUE	0	0	24	1	PD8943c	0.0714	PD8943d	0.4	NA	NA
PD8943	X	20174313	G	C	SNV	RPS6KA3	CCDS14197.1	r.2222c>g	c.2014C>G	p.L672V	missense	NA	NA	0	0	0	0	PD8943c	0.2903	PD8943d	0.75	NA	NA
PD9478	2	25457163	A	T	SNV	DNMT3A	CCDS33157.1	r.3062u>a	c.2724T>A	p.Y908*	nonsense	TRUE	TRUE	0	0	0	1	PD9478a	0	PD9478c	0.3415	NA	NA
PD9478	3	185155321	C	T	SNV	MAP3K13	CCDS3270.1	r.896c>u	c.562C>T	p.R188W	missense	FALSE	TRUE	0	0	0	1	PD9478a	0	PD9478c	0.4681	NA	NA
PD9478	4	83978544	C	T	SNV	COPS4	CCDS3600.1	r.833c>u	c.698C>T	p.T233M	missense	NA	NA	0	0	0	0	PD9478a	0	PD9478c	0.093	NA	NA
PD9478	7	142627214	C	G	SNV	TRPV5	CCDS5875.1	r.637g>c	c.288G>C	p.L96F	missense	NA	NA	0	0	0	0	PD9478a	0.36	PD9478c	0.5	NA	NA
PD9478	7	150655299	C	T	SNV	KCNH2	CCDS5910.1	r.1166g>a	c.764G>A	p.S255N	missense	NA	NA	0	0	0	0	PD9478a	0.0286	PD9478c	0.4167	NA	NA
PD9478	9	5070021	TTCACAA	T	INDEL	JAK2	CCDS6457.1	r.2105_2110delUCACAA	c.1611_1616delTCACAA	p.F537_K539delinsL	inframe	TRUE	TRUE	0	0	0	0	PD9478a	0.35	PD9478c	0.5909	NA	NA
PD9478	15	57565310	G	A	SNV	TCF12	CCDS10160.1	r.2124g>a	c.1828G>A	p.E610K	missense	FALSE	TRUE	0	0	0	1	PD9478a	0	PD9478c	0.4054	NA	NA
PD9478	16	22142905	G	T	SNV	VWA3A	CCDS45441.1	r.1824-1g>u	c.1728-1G>T	p.?	ess_splice	NA	NA	0	0	0	0	PD9478a	0	PD9478c	0.4286	NA	NA
PD9478	17	18022835	G	A	SNV	MYO15A	CCDS42271.1	r.1059g>a	c.721G>A	p.D241N	missense	NA	NA	1	1	2	1	PD9478a	0	PD9478c	0.125	NA	NA
PD9478	20	25271198	G	A	SNV	PYGB	CCDS13171.1	r.2019g>a	c.1909G>A	p.V637M	missense	NA	NA	0	0	0	0	PD9478a	0	PD9478c	0.3958	NA	NA
PD9479	1	115166229	C	T	SNV	DENND2C	CCDS58018.1	r.1468g>a	c.842G>A	p.R281Q	missense	NA	NA	1	1	4	1	PD9479a	0.0851	PD9479c	0	NA	NA
PD9479	5	41203322	C	T	SNV	C6	CCDS3936.1	r.276g>a	c.11G>A	p.R4H	missense	NA	NA	0	0	24	1	PD9479a	0.4146	PD9479c	0.4706	NA	NA
PD9479	5	130843859	T	C	SNV	RAPGEF6	CCDS54900.1	r.928a>g	c.847A>G	p.N283D	missense	NA	NA	0	0	0	0	PD9479a	0.5156	PD9479c	0.4808	NA	NA
PD9479	5	140720212	C	A	SNV	PCDHGA2	CCDS47289.1	r.1674c>a	c.1674C>A	p.N558K	missense	NA	NA	0	0	0	0	PD9479a	0.5238	PD9479c	0.2308	NA	NA
PD9479	9	21481681	G	A	SNV	IFNE	CCDS34997.1	r.632c>u	c.13C>T	p.H5Y	missense	NA	NA	0	0	0	0	PD9479a	0.4528	PD9479c	0.3898	NA	NA
PD9479	10	33496605	G	A	SNV	NRP1	CCDS7177.1	r.2180c>u	c.1654C>T	p.R552W	missense	NA	NA	0	0	6	1	PD9479a	0.0294	PD9479c	0.3125	NA	NA
PD9479	10	50902631	G	T	SNV	C10orf53	CCDS41521.1	r.277g>u	c.265G>T	p.V89L	missense	NA	NA	0	0	0	0	PD9479a	0.3846	PD9479c	0.5	NA	NA
PD9479	11	61897819	G	T	SNV	INCENP	CCDS44624.1	r.1022g>u	c.820G>T	p.D274Y	missense	NA	NA	0	0	0	0	PD9479a	0	PD9479c	0.5	NA	NA
PD9479	12	6976707	C	T	SNV	TPI1	CCDS53740.1	r.425c>u	c.88C>T	p.L30F	missense	NA	NA	0	0	7	1	PD9479a	0.4375	PD9479c	0.6154	NA	NA
PD9479	17	4806348	G	T	SNV	CHRNE	CCDS11058.1	r.22c>a	c.11C>A	p.A4D	missense	NA	NA	0	0	0	0	PD9479a	0.1154	PD9479c	0	NA	NA
PD9479	17	55068473	G	A	SNV	SCPEP1	CCDS11593.1	r.615g>a	c.560G>A	p.G187E	missense	NA	NA	0	0	0	0	PD9479a	0.4054	PD9479c	0.5758	NA	NA
PD9479	18	732951	T	C	SNV	YES1	CCDS11824.1	r.1477a>g	c.1306A>G	p.I436V	missense	NA	NA	0	0	1	0	PD9479a	0.4565	PD9479c	0.3333	NA	NA
PD9479	19	11114054	G	A	SNV	SMARCA4	CCDS12253.1	r.2263g>a	c.1982G>A	p.G661D	missense	FALSE	TRUE	1	0	0	0	PD9479a	0.5312	PD9479c	0.375	NA	NA
PD9479	19	13054627	A	ATTGTC	INDEL	CALR	CCDS12288.1	r.1227_1228insuuguc	c.1154_1155insTTGTC	p.K385fs*47	frameshift	TRUE	TRUE	0	0	9	1	PD9479a	0.5294	PD9479c	0.6842	NA	NA
PD9479	19	45207396	G	C	SNV	CEACAM16	CCDS54278.1	r.706g>c	c.491G>C	p.W164S	missense	NA	NA	0	0	2	0	PD9479a	0	PD9479c	0.2727	NA	NA
PD9479	19	57326922	C	T	SNV	PEG3	CCDS12948.1	r.3252g>a	c.2888G>A	p.R963H	missense	NA	NA	0	0	1	1	PD9479a	0.4474	PD9479c	0.34	NA	NA
PD9479	20	49191164	G	GC	INDEL	PTPN1	CCDS13430.1	r.639_640insc	c.465_466insC	p.R156fs*26	frameshift	NA	NA	0	0	0	0	PD9479a	0	PD9479c	0.3824	NA	NA
PD9479	X	69673542	G	A	SNV	DLG3	CCDS14403.1	r.1434g>a	c.1201G>A	p.V401I	missense	NA	NA	0	0	0	0	PD9479a	0.9412	PD9479c	1	NA	NA
PD9479	X	133511706	GT	G	INDEL	PHF6	CCDS14639.1	r.262delU	c.60delT	p.C20fs*1	frameshift	TRUE	TRUE	0	0	0	0	PD9479a	0	PD9479c	0.7857	NA	NA

## Sheet: Table_s3
Patient	Chrom	Pos	Ref	Alt	VAR_TYPE	GENE	CCDS	RNA	CDS	HGVS_PROTEIN	VC	DBSNP	G1000_AC	EXAC_AC	COSMIC_AN
PD6577	1	3321319	G	A	SNV	PRDM16	CCDS41236.2	r.950g>a	c.901G>A	p.V301I	missense	0	0	0	0
PD6577	1	3672026	C	T	SNV	CCDC27	CCDS50.1	r.532c>u	c.448C>T	p.P150S	missense	0	0	0	0
PD6577	1	22920053	G	A	SNV	EPHA8	CCDS225.1	r.1549g>a	c.1477G>A	p.V493I	missense	1	0	3	0
PD6577	1	26135199	G	A	SNV	SEPN1	CCDS41282.1	r.721g>a	c.666G>A	p.W222*	nonsense	0	0	0	0
PD6577	1	28081751	T	A	SNV	FAM76A	CCDS44092.1	r.771u>a	c.747T>A	p.F249L	missense	0	0	0	0
PD6577	1	32157629	C	T	SNV	COL16A1	CCDS41297.1	r.1751g>a	c.1234G>A	p.V412M	missense	0	0	0	1
PD6577	1	34090810	G	T	SNV	CSMD2	CCDS60082.1	r.5518c>a	c.5341C>A	p.P1781T	missense	0	0	0	0
PD6577	1	34208957	G	T	SNV	CSMD2	CCDS60082.1	r.2274c>a	c.2097C>A	p.S699R	missense	0	0	0	0
PD6577	1	36214161	T	C	SNV	CLSPN	CCDS396.1	r.2375a>g	c.2317A>G	p.N773D	missense	0	0	0	0
PD6577	1	45232822	C	A	SNV	KIF2C	CCDS512.1	r.2262c>a	c.2149C>A	p.Q717K	missense	0	0	0	0
PD6577	1	53986412	C	T	SNV	GLIS1	CCDS582.1	r.1663g>a	c.1096G>A	p.D366N	missense	0	0	1	0
PD6577	1	55571832	C	T	SNV	USP24	CCDS44154.2	r.4867g>a	c.4867G>A	p.D1623N	missense	0	0	0	0
PD6577	1	68619314	A	T	SNV	WLS	CCDS30750.1	r.929u>a	c.683T>A	p.F228Y	missense	0	0	0	0
PD6577	1	75185005	A	T	SNV	CRYZ	CCDS665.1	r.821u>a	c.316T>A	p.Y106N	missense	0	0	0	0
PD6577	1	91182313	A	T	SNV	BARHL2	CCDS730.1	r.482u>a	c.440T>A	p.I147N	missense	0	0	0	0
PD6577	1	94643667	A	T	SNV	ARHGAP29	CCDS748.1	r.2720u>a	c.2537T>A	p.F846Y	missense	0	0	0	0
PD6577	1	111146525	G	A	SNV	KCNA2	CCDS827.1	r.1554c>u	c.880C>T	p.R294C	missense	0	0	0	1
PD6577	1	118550699	T	G	SNV	SPAG17	CCDS899.1	r.4621a>c	c.4555A>C	p.T1519P	missense	0	0	0	0
PD6577	1	151787155	G	C	SNV	RORC	CCDS1004.1	r.936c>g	c.828C>G	p.S276R	missense	0	0	0	0
PD6577	1	152285659	C	T	SNV	FLG	CCDS30860.1	r.1739g>a	c.1703G>A	p.S568N	missense	0	0	0	0
PD6577	1	156639356	A	C	SNV	NES	CCDS1151.1	r.4757u>g	c.4624T>G	p.L1542V	missense	0	0	0	1
PD6577	1	157095477	G	A	SNV	ETV3	CCDS44250.1	r.760c>u	c.695C>T	p.P232L	missense	0	0	0	0
PD6577	1	161692797	C	T	SNV	FCRLB	CCDS30927.1	r.265c>u	c.50C>T	p.A17V	missense	0	0	0	0
PD6577	1	162731149	C	T	SNV	DDR2	CCDS1241.1	r.1442c>u	c.1004C>T	p.T335M	missense	1	0	2	1
PD6577	1	176998779	G	A	SNV	ASTN1	CCDS1319.1	r.1125c>u	c.1111C>T	p.R371C	missense	0	0	1	0
PD6577	1	182442928	G	A	SNV	RGSL1	CCDS58049.1	r.702g>a	c.682G>A	p.G228R	missense	0	0	0	0
PD6577	1	185902732	A	G	SNV	HMCN1	CCDS30956.1	r.1833a>g	c.1604A>G	p.E535G	missense	0	0	0	0
PD6577	1	202273719	C	T	SNV	LGR6	CCDS30971.1	r.1120c>u	c.1031C>T	p.P344L	missense	0	0	0	0
PD6577	1	203669950	G	A	SNV	ATP2B4	CCDS1440.1	r.1923g>a	c.800G>A	p.G267D	missense	0	0	0	1
PD6577	1	206225059	A	G	SNV	AVPR1B	CCDS30994.1	r.1084a>g	c.619A>G	p.I207V	missense	0	0	0	0
PD6577	1	216256822	G	T	SNV	USH2A	CCDS31025.1	r.5661c>a	c.5274C>A	p.N1758K	missense	0	0	0	1
PD6577	1	230916065	G	A	SNV	CAPN9	CCDS1586.1	r.1368g>a	c.1255G>A	p.G419S	missense	1	0	10	1
PD6577	2	25464578	T	G	SNV	DNMT3A	CCDS33157.1	r.2275-2a>c	c.1937-2A>C	p.?	ess_splice	0	0	0	0
PD6577	2	44065680	C	T	SNV	ABCG5	CCDS1814.1	r.279g>a	c.139G>A	p.V47I	missense	1	0	12	1
PD6577	2	48952830	G	A	SNV	LHCGR	CCDS1842.1	r.390c>u	c.368C>T	p.P123L	missense	0	0	0	0
PD6577	2	69586440	T	C	SNV	GFPT1	CCDS58713.1	r.547a>g	c.368A>G	p.N123S	missense	0	0	0	1
PD6577	2	70315123	T	C	SNV	PCBP1	CCDS1898.1	r.539u>c	c.248T>C	p.I83T	missense	0	0	0	0
PD6577	2	74329176	CCCAGCAGAA	C	INDEL	TET3	CCDS46339.1	r.4857_4865delCCAGCAGAA	c.4857_4865delCCAGCAGAA	p.Q1620_K1622delQQK	inframe	NA	NA	NA	NA
PD6577	2	121747788	C	T	SNV	GLI2	CCDS33283.1	r.4358c>u	c.4298C>T	p.P1433L	missense	0	0	0	1
PD6577	2	131486770	C	T	SNV	GPR148	CCDS2163.1	r.128c>u	c.46C>T	p.P16S	missense	0	0	0	0
PD6577	2	179478502	A	G	SNV	TTN	CCDS59435.1	r.49733u>c	c.49508T>C	p.M16503T	missense	0	0	0	0
PD6577	2	179577511	C	T	SNV	TTN	CCDS59435.1	r.27466g>a	c.27241G>A	p.V9081I	missense	0	0	0	0
PD6577	2	189898825	C	T	SNV	COL5A2	CCDS33350.1	r.4746g>a	c.4471G>A	p.V1491I	missense	0	0	2	1
PD6577	2	189904243	C	T	SNV	COL5A2	CCDS33350.1	r.3955g>a	c.3680G>A	p.G1227D	missense	0	0	0	0
PD6577	2	196799353	C	T	SNV	DNAH7	CCDS42794.1	r.3534g>a	c.3433G>A	p.V1145I	missense	0	0	7	0
PD6577	2	227967524	G	A	SNV	COL4A4	CCDS42828.1	r.1119c>u	c.911C>T	p.P304L	missense	0	0	0	0
PD6577	2	241420506	A	C	SNV	ANKMY1	CCDS63185.1	r.3033u>g	c.2894T>G	p.F965C	missense	0	0	0	0
PD6577	3	1262389	G	A	SNV	CNTN6	CCDS2557.1	r.701g>a	c.74G>A	p.R25H	missense	1	0	4	1
PD6577	3	9945719	G	A	SNV	IL17RE	CCDS2589.1	r.269g>a	c.152G>A	p.S51N	missense	1	0	3	0
PD6577	3	13679072	C	T	SNV	FBLN2	CCDS46761.1	r.3468c>u	c.3349C>T	p.R1117C	missense	0	0	0	0
PD6577	3	32529498	C	T	SNV	CMTM6	CCDS2653.1	r.1009g>a	c.346G>A	p.V116M	missense	0	0	0	0
PD6577	3	36905873	G	A	SNV	TRANK1	CCDS46789.2	r.1293c>u	c.1045C>T	p.H349Y	missense	0	0	0	1
PD6577	3	45877253	A	G	SNV	LZTFL1	CCDS2731.1	r.327u>c	c.152T>C	p.I51T	missense	0	0	1	0
PD6577	3	47458919	C	T	SNV	SCAP	CCDS2755.2	r.3258g>a	c.2845G>A	p.E949K	missense	1	2	0	0
PD6577	3	48600251	C	T	SNV	UCN2	CCDS2772.1	r.390g>a	c.307G>A	p.A103T	missense	1	1	24	0
PD6577	3	51746739	G	C	SNV	GRM2	CCDS2834.1	r.935g>c	c.701G>C	p.C234S	missense	0	0	0	0
PD6577	3	51864500	C	T	SNV	IQCF3	CCDS46837.1	r.1313c>u	c.148C>T	p.R50C	missense	1	0	4	1
PD6577	3	52256695	C	T	SNV	TLR9	CCDS2848.1	r.2271g>a	c.1637G>A	p.R546Q	missense	1	0	4	1
PD6577	3	52356543	G	A	SNV	DNAH1	CCDS46842.1	r.346g>a	c.85G>A	p.G29R	missense	0	0	0	0
PD6577	3	52643767	C	T	SNV	PBRM1	CCDS43099.1	r.2229g>a	c.2129G>A	p.R710Q	missense	0	0	0	1
PD6577	3	52941234	C	G	SNV	SFMBT1	CCDS2867.1	r.2565g>c	c.2182G>C	p.E728Q	missense	0	0	0	0
PD6577	3	112713998	T	C	SNV	GTPBP8	CCDS33820.1	r.534u>c	c.452T>C	p.M151T	missense	0	0	1	0
PD6577	3	119886213	C	T	SNV	GPR156	CCDS2997.1	r.2557g>a	c.2111G>A	p.R704Q	missense	0	0	1	1
PD6577	3	119886885	G	A	SNV	GPR156	CCDS2997.1	r.1885c>u	c.1439C>T	p.S480F	missense	0	0	0	1
PD6577	3	123018971	C	T	SNV	ADCY5	CCDS3022.1	r.4109g>a	c.2896G>A	p.A966T	missense	0	0	1	1
PD6577	3	129695883	C	T	SNV	TRH	CCDS3066.1	r.1080c>u	c.553C>T	p.R185C	missense	1	0	12	1
PD6577	3	132207191	TATACC	T	INDEL	DNAJC13	CCDS33857.1	r.3566_3570delAUACC	c.3318_3322delATACC	p.I1109fs*3	frameshift	NA	NA	NA	NA
PD6577	3	147128596	G	A	SNV	ZIC1	CCDS3136.1	r.1426g>a	c.697G>A	p.E233K	missense	0	0	0	1
PD6577	3	151160899	C	T	SNV	IGSF10	CCDS3160.1	r.5836g>a	c.5836G>A	p.A1946T	missense	0	0	0	0
PD6577	3	167170740	G	C	SNV	SERPINI2	CCDS3200.1	r.1247c>g	c.948C>G	p.D316E	missense	0	0	0	0
PD6577	3	184922274	C	A	SNV	EHHADH	CCDS33901.1	r.916g>u	c.840G>T	p.K280N	missense	0	0	0	0
PD6577	3	195615431	A	T	SNV	TNK2	CCDS33927.1	r.363u>a	c.218T>A	p.L73Q	missense	0	0	0	0
PD6577	4	4436521	C	G	SNV	STX18	CCDS3377.1	r.742g>c	c.678G>C	p.E226D	missense	0	0	0	0
PD6577	4	46388114	T	A	SNV	GABRA2	CCDS68692.1	r.228a>u	c.67A>T	p.I23F	missense	0	0	0	0
PD6577	4	57204869	C	T	SNV	AASDH	CCDS3504.1	r.3177g>a	c.2996G>A	p.C999Y	missense	0	0	0	0
PD6577	4	69512868	C	T	SNV	UGT2B15	CCDS3524.1	r.1557g>a	c.1547G>A	p.C516Y	missense	0	0	0	0
PD6577	4	73013462	C	T	SNV	NPFFR2	CCDS3551.1	r.1600c>u	c.1502C>T	p.A501V	missense	0	0	0	0
PD6577	4	85525439	C	T	SNV	CDS1	CCDS3608.1	r.584c>u	c.161C>T	p.T54I	missense	0	0	0	0
PD6577	4	114186054	G	A	SNV	ANK2	CCDS3702.1	r.1441g>a	c.1388G>A	p.R463H	missense	0	0	0	1
PD6577	4	122853857	C	T	SNV	TRPC3	CCDS47130.1	r.630g>a	c.556G>A	p.G186S	missense	0	0	0	0
PD6577	4	123377529	T	C	SNV	IL2	CCDS3726.1	r.352a>g	c.67A>G	p.T23A	missense	0	0	0	0
PD6577	4	146791409	T	C	SNV	ZNF827	CCDS34072.1	r.2033a>g	c.1969A>G	p.M657V	missense	0	0	0	0
PD6577	4	153897276	G	A	SNV	FHDC1	CCDS34081.1	r.3021g>a	c.2833G>A	p.V945M	missense	0	0	2	1
PD6577	4	164247118	C	T	SNV	NPY1R	CCDS34089.1	r.1121g>a	c.589G>A	p.V197M	missense	1	0	0	1
PD6577	5	1394869	C	T	SNV	SLC6A3	CCDS3863.1	r.1972g>a	c.1844G>A	p.R615H	missense	0	0	12	1
PD6577	5	37221426	C	T	SNV	C5orf42	CCDS34146.2	r.2977g>a	c.2746G>A	p.G916S	missense	0	0	0	0
PD6577	5	41160418	G	A	SNV	C6	CCDS3936.1	r.1775c>u	c.1510C>T	p.R504W	missense	0	0	9	1
PD6577	5	82817583	C	T	SNV	VCAN	CCDS4060.1	r.4023c>u	c.3458C>T	p.S1153F	missense	0	0	0	0
PD6577	5	82836935	G	C	SNV	VCAN	CCDS4060.1	r.8678g>c	c.8113G>C	p.E2705Q	missense	0	0	0	0
PD6577	5	90670798	G	A	SNV	ARRDC3	CCDS34202.1	r.1078c>u	c.811C>T	p.P271S	missense	0	0	0	1
PD6577	5	94728540	A	T	SNV	FAM81B	CCDS43341.1	r.213a>u	c.167A>T	p.E56V	missense	0	0	0	0
PD6577	5	115351095	A	G	SNV	AQPEP	CCDS4124.1	r.2721a>g	c.2597A>G	p.K866R	missense	0	0	0	0
PD6577	5	138160318	C	CA	INDEL	CTNNA1	CCDS34243.1	r.778_779insa	c.688_689insA	p.H231fs*3	frameshift	NA	NA	NA	NA
PD6577	5	140208763	G	A	SNV	PCDHA6	CCDS47281.1	r.1201g>a	c.1087G>A	p.A363T	missense	0	0	0	1
PD6577	5	141041786	G	T	SNV	ARAP3	CCDS4266.1	r.2903c>a	c.2837C>A	p.A946D	missense	0	0	0	0
PD6577	5	147040744	C	T	SNV	JAKMIP2	CCDS4285.1	r.862g>a	c.394G>A	p.A132T	missense	0	0	0	0
PD6577	5	149514363	A	G	SNV	PDGFRB	CCDS4303.1	r.1051u>c	c.581T>C	p.I194T	missense	1	9	146	0
PD6577	5	150632848	A	T	SNV	GM2A	CCDS4313.1	r.396a>u	c.71A>T	p.H24L	missense	0	0	0	0
PD6577	5	160721230	C	T	SNV	GABRB2	CCDS4355.1	r.1615g>a	c.1397G>A	p.R466H	missense	0	0	2	1
PD6577	5	175959043	T	A	SNV	RNF44	CCDS4404.1	r.784a>u	c.259A>T	p.T87S	missense	0	0	0	0
PD6577	5	178359426	T	A	SNV	ZFP2	CCDS4440.1	r.1642u>a	c.1112T>A	p.V371E	missense	0	0	0	0
PD6577	6	26197111	T	C	SNV	HIST1H3D	CCDS4590.1	r.822a>g	c.368A>G	p.K123R	missense	0	0	2	0
PD6577	6	26509032	G	T	SNV	BTN1A1	CCDS4614.1	r.1277g>u	c.1211G>T	p.W404L	missense	0	0	0	0
PD6577	6	28097714	A	G	SNV	ZSCAN16	CCDS4644.1	r.1182a>g	c.1033A>G	p.N345D	missense	0	0	0	0
PD6577	6	30954182	A	G	SNV	MUC21	CCDS34388.1	r.471a>g	c.230A>G	p.N77S	missense	0	0	0	0
PD6577	6	34512202	C	T	SNV	SPDEF	CCDS4794.1	r.446g>a	c.31G>A	p.V11I	missense	1	0	24	1
PD6577	6	35087151	A	T	SNV	TCP11	CCDS47413.1	r.1590u>a	c.1172T>A	p.L391Q	missense	0	0	0	0
PD6577	6	38773271	G	A	SNV	DNAH8	ENST00000359357	r.2652g>a	c.2398G>A	p.V800I	missense	1	0	4	1
PD6577	6	38862578	C	G	SNV	DNAH8	ENST00000359357	r.8288c>g	c.8034C>G	p.C2678W	missense	0	0	0	0
PD6577	6	40360110	G	A	SNV	LRFN2	CCDS34443.1	r.2485c>u	c.1942C>T	p.R648C	missense	1	3	61	1
PD6577	6	47681877	G	A	SNV	GPR115	CCDS4922.2	r.1154g>a	c.896G>A	p.G299E	missense	0	0	0	0
PD6577	6	74521965	C	CA	INDEL	CD109	CCDS4982.1	r.3852_3853insa	c.3740_3741insA	p.N1248fs*15	frameshift	NA	NA	NA	NA
PD6577	6	90604318	T	C	SNV	GJA10	CCDS5025.1	r.131u>c	c.131T>C	p.V44A	missense	0	0	0	0
PD6577	6	144184419	G	A	SNV	LTV1	CCDS5201.1	r.1447g>a	c.1313G>A	p.R438H	missense	1	0	6	1
PD6577	6	149953982	A	G	SNV	KATNA1	CCDS5217.1	r.492u>c	c.233T>C	p.L78P	missense	0	0	0	0
PD6577	6	151281522	A	C	SNV	MTHFD1L	CCDS5228.1	r.2189a>c	c.1915A>C	p.S639R	missense	0	0	0	0
PD6577	6	169646361	C	T	SNV	THBS2	CCDS34574.1	r.875g>a	c.625G>A	p.V209I	missense	1	1	10	1
PD6577	6	170002347	G	A	SNV	WDR27	CCDS47520.2	r.2502c>u	c.2392C>T	p.R798*	nonsense	1	5	279	1
PD6577	7	939795	G	A	SNV	ADAP1	CCDS64577.1	r.772c>u	c.772C>T	p.P258S	missense	0	0	0	0
PD6577	7	8153639	A	C	SNV	ICA1	CCDS34602.1	r.1633u>g	c.1366T>G	p.F456V	missense	0	0	0	0
PD6577	7	11445932	C	A	SNV	THSD7A	CCDS47543.1	r.4484g>u	c.4232G>T	p.C1411F	missense	0	0	0	0
PD6577	7	21631070	G	A	SNV	DNAH11	CCDS64602.1	r.2573g>a	c.2542G>A	p.V848M	missense	1	48	231	1
PD6577	7	34118481	G	T	SNV	BMPER	CCDS5442.1	r.1465g>u	c.1091G>T	p.C364F	missense	0	0	0	0
PD6577	7	34698026	T	C	SNV	NPSR1	CCDS5443.1	r.130u>c	c.2T>C	p.M1T	start_lost	0	0	2	0
PD6577	7	39991209	C	G	SNV	CDK13	CCDS5461.1	r.1574c>g	c.969C>G	p.D323E	missense	0	0	0	0
PD6577	7	45003736	T	A	SNV	MYO1G	CCDS34629.1	r.2794a>u	c.2657A>T	p.N886I	missense	0	0	0	0
PD6577	7	48146490	G	A	SNV	UPP1	CCDS5507.1	r.1080g>a	c.457G>A	p.V153I	missense	0	0	1	0
PD6577	7	88965876	A	G	SNV	ZNF804B	CCDS5613.1	r.4189a>g	c.3580A>G	p.T1194A	missense	0	0	0	0
PD6577	7	100366292	G	A	SNV	ZAN	ENST00000546292	r.5249g>a	c.5101G>A	p.D1701N	missense	0	0	0	0
PD6577	7	138872233	C	T	SNV	TTC26	CCDS5852.1	r.1581c>u	c.1501C>T	p.R501W	missense	1	0	3	0
PD6577	7	143793005	C	T	SNV	OR2A12	CCDS43670.1	r.865c>u	c.805C>T	p.R269W	missense	0	0	7	1
PD6577	7	149129257	G	T	SNV	ZNF777	CCDS43675.1	r.2430c>a	c.2106C>A	p.S702R	missense	0	0	0	0
PD6577	8	3245016	C	T	SNV	CSMD1	CCDS55189.1	r.2782g>a	c.2782G>A	p.A928T	missense	0	0	0	1
PD6577	8	22481495	A	C	SNV	BIN3	CCDS47825.1	r.617u>g	c.548T>G	p.M183R	missense	0	0	0	0
PD6577	8	25156592	G	A	SNV	DOCK5	CCDS6047.1	r.783g>a	c.739G>A	p.D247N	missense	1	0	12	0
PD6577	8	32621376	C	T	SNV	NRG1	CCDS6083.1	r.1911c>u	c.1394C>T	p.T465M	missense	1	0	1	1
PD6577	8	35606134	C	T	SNV	UNC5D	CCDS6093.2	r.2184c>u	c.1856C>T	p.T619I	missense	0	0	0	1
PD6577	8	71581324	A	T	SNV	LACTB2	CCDS6208.1	r.69u>a	c.32T>A	p.L11Q	missense	0	0	0	0
PD6577	8	86386000	G	A	SNV	CA2	CCDS6239.1	r.541g>a	c.311G>A	p.G104D	missense	0	0	1	0
PD6577	8	87076522	T	G	SNV	PSKH2	CCDS6240.1	r.599a>c	c.524A>C	p.H175P	missense	0	0	0	0
PD6577	8	87437507	C	G	SNV	WWP1	CCDS6242.1	r.1424c>g	c.1117C>G	p.R373G	missense	0	0	0	0
PD6577	8	95264421	T	G	SNV	GEM	CCDS6261.1	r.704a>c	c.439A>C	p.M147L	missense	0	0	0	1
PD6577	8	110412407	G	A	SNV	PKHD1L1	CCDS47911.1	r.1219g>a	c.1115G>A	p.S372N	missense	1	1	0	0
PD6577	8	113326771	G	A	SNV	CSMD3	CCDS6315.1	r.7681c>u	c.7436C>T	p.P2479L	missense	0	0	0	0
PD6577	8	113347603	G	T	SNV	CSMD3	CCDS6315.1	r.7365c>a	c.7120C>A	p.H2374N	missense	0	0	0	0
PD6577	8	121219190	C	A	SNV	COL14A1	CCDS34938.1	r.1318c>a	c.1048C>A	p.H350N	missense	0	0	0	0
PD6577	8	125035787	C	T	SNV	FER1L6	CCDS43767.1	r.2443c>u	c.2237C>T	p.A746V	missense	0	0	7	1
PD6577	8	125076690	C	T	SNV	FER1L6	CCDS43767.1	r.3637c>u	c.3431C>T	p.T1144I	missense	0	0	0	0
PD6577	8	133899710	G	T	SNV	TG	CCDS34944.1	r.2133g>u	c.2093G>T	p.C698F	missense	1	1	2	0
PD6577	8	145948543	C	T	SNV	ZNF251	CCDS47944.1	r.778g>a	c.502G>A	p.A168T	missense	1	0	5	1
PD6577	8	146067369	C	CT	INDEL	ZNF7	CCDS64996.1	r.1006_1007insu	c.910_911insT	p.I305fs*16	frameshift	NA	NA	NA	NA
PD6577	9	19435022	A	G	SNV	ACER2	CCDS34992.1	r.469a>g	c.443A>G	p.N148S	missense	0	0	0	0
PD6577	9	33113497	G	C	SNV	B4GALT1	CCDS6535.1	r.1339c>g	c.1152C>G	p.Y384*	nonsense	0	0	0	0
PD6577	9	35870329	C	T	SNV	OR13J1	CCDS35011.1	r.133g>a	c.70G>A	p.E24K	missense	0	0	0	1
PD6577	9	73152275	G	A	SNV	TRPM3	CCDS43835.1	r.3962c>u	c.3718C>T	p.H1240Y	missense	0	0	0	0
PD6577	9	79117699	A	C	SNV	GCNT1	CCDS6653.1	r.1341a>c	c.402A>C	p.E134D	missense	0	0	0	0
PD6577	9	79898555	A	G	SNV	VPS13A	CCDS6655.1	r.3588a>g	c.3328A>G	p.I1110V	missense	1	0	1	0
PD6577	9	84249122	G	A	SNV	TLE1	CCDS6661.1	r.1532c>u	c.467C>T	p.P156L	missense	0	0	0	1
PD6577	9	98242313	C	A	SNV	PTCH1	CCDS6714.1	r.1305g>u	c.1005G>T	p.M335I	missense	0	0	0	0
PD6577	9	111706298	C	T	SNV	CTNNAL1	CCDS6775.1	r.1972g>a	c.1885G>A	p.V629I	missense	0	0	0	0
PD6577	9	135374983	G	A	SNV	C9orf171	CCDS6949.1	r.676g>a	c.628G>A	p.A210T	missense	0	0	0	0
PD6577	9	138585645	C	T	SNV	SOHLH1	CCDS48054.1	r.1023g>a	c.962G>A	p.R321Q	missense	0	0	0	0
PD6577	9	138712713	T	TG	INDEL	CAMSAP1	CCDS35176.2	r.3858_3859insc	c.3793_3794insC	p.Q1265fs*12	frameshift	NA	NA	NA	NA
PD6577	9	139751970	G	T	SNV	MAMDC4	CCDS7010.1	r.2308g>u	c.2258G>T	p.R753L	missense	0	0	0	0
PD6577	9	140136374	G	A	SNV	TUBB4B	CCDS7039.1	r.326g>a	c.178G>A	p.V60M	missense	0	0	0	0
PD6577	9	140331659	C	T	SNV	ENTPD8	CCDS43913.1	r.531g>a	c.347G>A	p.R116Q	missense	0	0	3	0
PD6577	10	26465678	G	A	SNV	MYO3A	CCDS7148.1	r.4508g>a	c.4342G>A	p.E1448K	missense	0	0	0	0
PD6577	10	27702873	C	T	SNV	PTCHD3	CCDS31173.1	r.425g>a	c.307G>A	p.E103K	missense	0	0	0	1
PD6577	10	63851365	C	A	SNV	ARID5B	CCDS31208.1	r.2553c>a	c.2143C>A	p.P715T	missense	0	0	4	0
PD6577	10	71018666	C	T	SNV	HKDC1	CCDS7288.1	r.2300c>u	c.2167C>T	p.R723*	nonsense	0	0	1	1
PD6577	10	85901296	T	G	SNV	GHITM	CCDS41542.1	r.233u>g	c.40T>G	p.S14A	missense	0	0	0	0
PD6577	10	90576646	T	A	SNV	LIPM	CCDS44457.1	r.1097+2u>a	c.930+2T>A	p.?	ess_splice	0	0	0	0
PD6577	10	92508681	G	A	SNV	HTR7	CCDS7408.1	r.1237c>u	c.1210C>T	p.R404W	missense	0	0	0	1
PD6577	10	95790899	G	C	SNV	PLCE1	CCDS41552.1	r.331g>c	c.96G>C	p.K32N	missense	0	0	0	0
PD6577	10	99350213	G	A	SNV	C10orf62	CCDS31261.1	r.764g>a	c.559G>A	p.E187K	missense	0	0	0	0
PD6577	10	112572437	G	A	SNV	RBM20	CCDS44477.1	r.2340g>a	c.2282G>A	p.R761Q	missense	1	1	6	0
PD6577	10	123843988	G	A	SNV	TACC2	CCDS7626.1	r.2313g>a	c.1973G>A	p.G658D	missense	0	0	0	1
PD6577	10	127350415	C	A	SNV	TEX36	CCDS44493.1	r.338g>u	c.183G>T	p.K61N	missense	0	0	0	1
PD6577	11	251926	A	C	SNV	PSMD13	CCDS44504.1	r.1104a>c	c.1031A>C	p.D344A	missense	0	0	0	0
PD6577	11	5462422	G	A	SNV	OR51I1	CCDS31382.1	r.323c>u	c.323C>T	p.T108I	missense	1	1	1	0
PD6577	11	8016058	A	T	SNV	EIF3F	CCDS7785.1	r.1365a>u	c.739A>T	p.I247F	missense	0	0	0	0
PD6577	11	19854079	G	A	SNV	NAV2	CCDS58126.1	r.416g>a	c.317G>A	p.R106H	missense	0	0	6	1
PD6577	11	20940797	G	A	SNV	NELL1	CCDS7855.1	r.829-1g>a	c.677-1G>A	p.?	ess_splice	0	0	1	0
PD6577	11	34904329	C	T	SNV	APIP	CCDS7895.1	r.879g>a	c.664G>A	p.V222I	missense	1	0	12	0
PD6577	11	35454371	G	A	SNV	PAMR1	CCDS7898.1	r.1785c>u	c.1747C>T	p.L583F	missense	0	0	0	0
PD6577	11	55405928	G	A	SNV	OR4P4	CCDS31504.1	r.95g>a	c.95G>A	p.C32Y	missense	0	0	0	0
PD6577	11	55904471	C	T	SNV	OR8J3	CCDS31520.1	r.724g>a	c.724G>A	p.A242T	missense	0	0	8	1
PD6577	11	55944458	G	A	SNV	OR5J2	CCDS31522.1	r.365g>a	c.365G>A	p.R122H	missense	1	2	12	1
PD6577	11	57995989	G	A	SNV	OR10Q1	CCDS31547.1	r.402c>u	c.359C>T	p.A120V	missense	0	0	1	1
PD6577	11	62571436	G	A	SNV	NXF1	CCDS8037.1	r.673c>u	c.43C>T	p.R15C	missense	0	0	0	1
PD6577	11	65123704	C	T	SNV	TIGD3	CCDS8101.1	r.632c>u	c.425C>T	p.A142V	missense	0	0	1	1
PD6577	11	68125291	G	A	SNV	LRP5	CCDS8181.1	r.768g>a	c.662G>A	p.R221H	missense	0	0	1	0
PD6577	11	71716334	T	C	SNV	NUMA1	CCDS31633.1	r.6106a>g	c.5774A>G	p.Q1925R	missense	0	0	0	0
PD6577	11	89447376	G	A	SNV	TRIM77	CCDS60929.1	r.524g>a	c.524G>A	p.R175Q	missense	0	0	0	0
PD6577	11	92495272	A	C	SNV	FAT3	ENST00000298047	r.3937a>c	c.3920A>C	p.D1307A	missense	0	0	0	0
PD6577	11	113270369	G	A	SNV	ANKK1	CCDS44734.1	r.1772g>a	c.1678G>A	p.G560S	missense	1	9	85	1
PD6577	11	113270897	C	T	SNV	ANKK1	CCDS44734.1	r.2300c>u	c.2206C>T	p.R736*	nonsense	1	2	109	0
PD6577	11	124056398	G	C	SNV	OR10D3	ENST00000318666	r.476g>c	c.422G>C	p.C141S	missense	0	0	0	0
PD6577	11	124310920	G	A	SNV	OR8B8	CCDS8446.1	r.135c>u	c.62C>T	p.P21L	missense	1	1	4	1
PD6577	11	130583195	G	A	SNV	C11orf44	CCDS8489.1	r.340g>a	c.317G>A	p.R106K	missense	0	0	0	0
PD6577	12	3938129	C	T	SNV	PARP11	CCDS8523.2	r.360g>a	c.215G>A	p.C72Y	missense	0	0	0	0
PD6577	12	11286290	A	G	SNV	TAS2R30	CCDS53750.1	r.954u>c	c.554T>C	p.F185S	missense	0	0	0	0
PD6577	12	14774043	GA	G	INDEL	GUCY2C	CCDS8664.1	r.2845delU	c.2708delT	p.F903fs*58	frameshift	NA	NA	NA	NA
PD6577	12	28702006	T	G	SNV	CCDC91	CCDS8716.1	r.1645u>g	c.1226T>G	p.V409G	missense	0	0	0	0
PD6577	12	32134961	G	A	SNV	KIAA1551	CCDS8725.2	r.1486g>a	c.1072G>A	p.V358M	missense	0	0	0	0
PD6577	12	32260336	T	G	SNV	BICD1	CCDS8726.1	r.174u>g	c.71T>G	p.L24R	missense	0	0	0	0
PD6577	12	44166165	C	T	SNV	IRAK4	CCDS8744.1	r.561c>u	c.490C>T	p.R164C	missense	0	0	0	1
PD6577	12	46321886	G	GA	INDEL	SCAF11	CCDS8748.2	r.1831_1832insu	c.1597_1598insT	p.S533fs*17	frameshift	NA	NA	NA	NA
PD6577	12	48249501	G	C	SNV	VDR	CCDS55820.1	r.1190c>g	c.817C>G	p.Q273E	missense	0	0	0	0
PD6577	12	48369763	C	T	SNV	COL2A1	CCDS41778.1	r.3745g>a	c.3580G>A	p.G1194S	missense	0	0	0	0
PD6577	12	57039650	AGTAAGAGCTGAGCT	A	INDEL	ATP5B	CCDS8924.1	r.135_148delAGCUCAGCUCUUAC	c.84_97delAGCTCAGCTCTTAC	p.Q30fs*42	frameshift	NA	NA	NA	NA
PD6577	12	70928425	G	C	SNV	PTPRB	CCDS44943.1	r.6256c>g	c.6211C>G	p.Q2071E	missense	0	0	0	0
PD6577	12	95887930	A	G	SNV	METAP2	CCDS9052.1	r.756a>g	c.527A>G	p.H176R	missense	0	0	0	0
PD6577	12	96927955	A	G	SNV	C12orf55	ENST00000298953	r.1658a>g	c.1655A>G	p.Y552C	missense	0	0	0	0
PD6577	12	96934678	A	G	SNV	C12orf55	ENST00000298953	r.1993a>g	c.1990A>G	p.I664V	missense	0	0	0	0
PD6577	12	112579008	T	C	SNV	TRAFD1	CCDS9160.1	r.1240u>c	c.623T>C	p.V208A	missense	0	0	0	0
PD6577	12	112622815	G	A	SNV	HECTD4	ENST00000377560	r.9835c>u	c.9439C>T	p.R3147W	missense	0	0	2	0
PD6577	12	112630980	A	T	SNV	HECTD4	ENST00000377560	r.8851u>a	c.8455T>A	p.F2819I	missense	0	0	0	0
PD6577	12	113556977	G	A	SNV	RASAL1	CCDS55889.1	r.884c>u	c.598C>T	p.L200F	missense	0	0	0	0
PD6577	12	113618755	ACTT	A	INDEL	DDX54	CCDS44984.1	r.308_310delAAG	c.280_282delAAG	p.K94delK	inframe	NA	NA	NA	NA
PD6577	12	114793375	C	T	SNV	TBX5	CCDS9173.1	r.2186g>a	c.1519G>A	p.G507R	missense	1	1	4	1
PD6577	12	117672460	C	T	SNV	NOS1	CCDS55890.1	r.3252g>a	c.3247G>A	p.V1083M	missense	0	0	0	0
PD6577	12	123466609	C	T	SNV	ARL6IP4	CCDS31923.1	r.1272c>u	c.944C>T	p.T315M	missense	1	0	1	0
PD6577	12	124364325	G	A	SNV	DNAH10	CCDS9255.2	r.8282g>a	c.8257G>A	p.E2753K	missense	0	0	0	0
PD6577	12	124415075	G	A	SNV	DNAH10	CCDS9255.2	r.12410g>a	c.12385G>A	p.V4129M	missense	0	0	0	0
PD6577	12	129558469	T	C	SNV	TMEM132D	CCDS9266.1	r.3578a>g	c.3251A>G	p.D1084G	missense	0	0	0	0
PD6577	13	21549115	C	T	SNV	LATS2	CCDS9294.1	r.3567g>a	c.3161G>A	p.R1054Q	missense	0	0	8	1
PD6577	13	25448311	A	C	SNV	RNF17	CCDS9308.2	r.4559a>c	c.4507A>C	p.I1503L	missense	0	0	0	0
PD6577	13	36401788	ACAAGATACAG	A	INDEL	DCLK1	CCDS9354.1	r.1593_1602delCUGUAUCUUG	c.1381_1390delCTGTATCTTG	p.L461fs*4	frameshift	NA	NA	NA	NA
PD6577	13	101755641	G	A	SNV	NALCN	CCDS9498.1	r.3021c>u	c.2939C>T	p.S980L	missense	0	0	1	1
PD6577	13	114322333	C	T	SNV	GRK1	ENST00000335678	r.864c>u	c.632C>T	p.A211V	missense	1	1	8	1
PD6577	14	23826493	G	C	SNV	EFS	CCDS9595.1	r.2236c>g	c.1628C>G	p.T543R	missense	0	0	0	0
PD6577	14	45705118	T	C	SNV	MIS18BP1	CCDS9684.1	r.1706a>g	c.1247A>G	p.N416S	missense	0	0	0	0
PD6577	14	64564676	G	A	SNV	SYNE2	CCDS9761.2	r.12348g>a	c.12118G>A	p.E4040K	missense	0	0	0	0
PD6577	14	89100817	C	T	SNV	EML5	CCDS45148.1	r.4602g>a	c.4353G>A	p.M1451I	missense	0	0	0	0
PD6577	14	91700557	C	T	SNV	GPR68	CCDS9894.2	r.1178g>a	c.838G>A	p.V280I	missense	0	0	0	1
PD6577	14	102717187	G	T	SNV	MOK	CCDS9971.1	r.784c>a	c.552C>A	p.D184E	missense	0	0	0	0
PD6577	14	105518274	G	A	SNV	GPR132	CCDS9997.1	r.1112c>u	c.200C>T	p.A67V	missense	0	0	0	1
PD6577	15	34647904	T	A	SNV	NUTM1	CCDS61585.1	r.2077u>a	c.1695T>A	p.H565Q	missense	0	0	0	0
PD6577	15	41137144	T	G	SNV	SPINT1	CCDS10067.1	r.626u>g	c.392T>G	p.F131C	missense	0	0	0	0
PD6577	15	42127814	G	A	SNV	PLA2G4B	CCDS32202.1	r.541g>a	c.501G>A	p.W167*	nonsense	0	0	0	0
PD6577	15	42133739	G	A	SNV	PLA2G4B	CCDS32202.1	r.1193g>a	c.1153G>A	p.V385I	missense	1	7	61	1
PD6577	15	43502592	C	A	SNV	EPB42	CCDS10093.1	r.1143g>u	c.685G>T	p.D229Y	missense	0	0	0	0
PD6577	15	43661183	G	A	SNV	ZSCAN29	CCDS10095.2	r.596c>u	c.461C>T	p.P154L	missense	0	0	0	0
PD6577	15	62273662	A	G	SNV	VPS13C	CCDS32257.1	r.2119u>c	c.2045T>C	p.I682T	missense	0	0	1	0
PD6577	15	68582106	T	C	SNV	FEM1B	CCDS10228.1	r.1025u>c	c.410T>C	p.V137A	missense	0	0	0	0
PD6577	15	71507576	C	T	SNV	THSD4	CCDS10238.2	r.436c>u	c.302C>T	p.A101V	missense	0	0	0	0
PD6577	15	72581530	C	T	SNV	CELF6	CCDS10242.1	r.1234g>a	c.979G>A	p.G327S	missense	0	0	0	0
PD6577	15	74922085	T	C	SNV	CLK3	CCDS45304.1	r.2239u>c	c.1778T>C	p.L593P	missense	0	0	0	0
PD6577	15	93198816	C	T	SNV	FAM174B	CCDS45355.1	r.373g>a	c.74G>A	p.R25H	missense	0	0	0	0
PD6577	15	102264577	G	A	SNV	TARSL2	CCDS10394.1	r.231c>u	c.14C>T	p.A5V	missense	0	0	0	0
PD6577	16	1395100	G	A	SNV	BAIAP3	CCDS10434.1	r.2203g>a	c.2045G>A	p.R682Q	missense	0	0	2	1
PD6577	16	10631850	A	G	SNV	EMP2	CCDS10541.1	r.461u>c	c.251T>C	p.L84P	missense	0	0	0	0
PD6577	16	23640539	C	G	SNV	PALB2	CCDS32406.1	r.2725g>c	c.2572G>C	p.V858L	missense	0	0	0	1
PD6577	16	24372762	G	T	SNV	CACNG3	CCDS10620.1	r.1728g>u	c.526G>T	p.G176C	missense	0	0	0	0
PD6577	16	24833404	G	C	SNV	TNRC6A	CCDS10624.2	r.5438g>c	c.5309G>C	p.S1770T	missense	0	0	0	0
PD6577	16	31230609	G	A	SNV	TRIM72	CCDS32437.1	r.771-1g>a	c.487-1G>A	p.?	ess_splice	0	0	0	0
PD6577	16	48139086	C	A	SNV	ABCC12	CCDS10730.1	r.2983g>u	c.2637G>T	p.M879I	missense	0	0	0	0
PD6577	16	48177851	G	A	SNV	ABCC12	CCDS10730.1	r.591c>u	c.245C>T	p.T82I	missense	0	0	0	0
PD6577	16	51173965	A	G	SNV	SALL1	CCDS10747.1	r.2202u>c	c.2168T>C	p.M723T	missense	0	0	0	0
PD6577	16	51175303	G	A	SNV	SALL1	CCDS10747.1	r.864c>u	c.830C>T	p.T277I	missense	0	0	0	0
PD6577	16	89348674	C	T	SNV	ANKRD11	CCDS32513.1	r.4737g>a	c.4276G>A	p.E1426K	missense	0	0	0	0
PD6577	17	4058013	C	T	SNV	CYB5D2	CCDS11044.1	r.937c>u	c.437C>T	p.P146L	missense	1	0	2	1
PD6577	17	7910833	G	A	SNV	GUCY2D	CCDS11127.1	r.1703g>a	c.1553G>A	p.G518D	missense	0	0	0	0
PD6577	17	10395852	G	A	SNV	MYH1	CCDS11155.1	r.5796c>u	c.5701C>T	p.R1901C	missense	1	1	9	1
PD6577	17	18155342	G	A	SNV	FLII	CCDS11192.1	r.1443c>u	c.1217C>T	p.S406F	missense	0	0	1	0
PD6577	17	29552152	G	A	SNV	NF1	CCDS42292.1	r.2268g>a	c.1885G>A	p.G629R	missense	1	0	2	1
PD6577	17	30806294	T	C	SNV	PSMD11	CCDS11272.1	r.1201u>c	c.938T>C	p.L313P	missense	0	0	0	0
PD6577	17	38711939	C	T	SNV	CCR7	CCDS11369.1	r.255g>a	c.192G>A	p.M64I	missense	0	0	0	0
PD6577	17	39596971	C	G	SNV	KRT38	CCDS11392.1	r.203g>c	c.203G>C	p.C68S	missense	0	0	0	0
PD6577	17	41243667	C	T	SNV	BRCA1	CCDS11456.2	r.4113g>a	c.3881G>A	p.S1294N	missense	0	0	0	0
PD6577	17	57262826	T	A	SNV	PRR11	CCDS11614.1	r.617u>a	c.305T>A	p.I102N	missense	0	0	0	0
PD6577	17	78039374	G	A	SNV	CCDC40	CCDS42395.1	r.1558g>a	c.1531G>A	p.E511K	missense	1	30	243	1
PD6577	18	3534246	C	T	SNV	DLGAP1	CCDS11836.1	r.3021g>a	c.2425G>A	p.G809R	missense	0	0	0	0
PD6577	18	47311617	TG	T	INDEL	ACAA2	CCDS11939.1	r.1534delC	c.1058delC	p.P353fs*17	frameshift	NA	NA	NA	NA
PD6577	19	375713	C	A	SNV	THEG	CCDS12025.1	r.301g>u	c.258G>T	p.E86D	missense	0	0	0	0
PD6577	19	2431623	C	T	SNV	LMNB2	CCDS12090.2	r.1807g>a	c.1744G>A	p.V582M	missense	0	0	6	0
PD6577	19	4047913	C	T	SNV	ZBTB7A	CCDS12119.1	r.1871g>a	c.1592G>A	p.R531H	missense	0	0	0	0
PD6577	19	4055200	T	A	SNV	ZBTB7A	CCDS12119.1	r.310a>u	c.31A>T	p.I11F	missense	0	0	0	0
PD6577	19	8152712	G	A	SNV	FBN3	CCDS12196.1	r.7031c>u	c.6616C>T	p.R2206*	nonsense	1	0	0	1
PD6577	19	8576594	G	A	SNV	ZNF414	CCDS54211.1	r.895c>u	c.781C>T	p.P261S	missense	0	0	0	1
PD6577	19	9057165	T	C	SNV	MUC16	CCDS54212.1	r.30485a>g	c.30281A>G	p.E10094G	missense	0	0	0	0
PD6577	19	9084550	G	T	SNV	MUC16	CCDS54212.1	r.7469c>a	c.7265C>A	p.T2422K	missense	0	0	0	1
PD6577	19	15061032	C	T	SNV	SLC1A6	CCDS12321.1	r.1678g>a	c.1670G>A	p.R557Q	missense	0	0	0	1
PD6577	19	15285131	C	T	SNV	NOTCH3	CCDS12326.1	r.4560g>a	c.4484G>A	p.W1495*	nonsense	0	0	0	1
PD6577	19	15297770	A	G	SNV	NOTCH3	CCDS12326.1	r.1946u>c	c.1870T>C	p.C624R	missense	0	0	0	0
PD6577	19	18180493	G	T	SNV	IL12RB1	CCDS54232.1	r.1351c>a	c.1052C>A	p.T351N	missense	0	0	0	0
PD6577	19	22496773	G	A	SNV	ZNF729	CCDS59368.1	r.672g>a	c.554G>A	p.C185Y	missense	0	0	0	0
PD6577	19	33133007	T	C	SNV	ANKRD27	CCDS32986.1	r.986a>g	c.827A>G	p.K276R	missense	0	0	0	0
PD6577	19	41828560	G	T	SNV	CCDC97	CCDS12578.1	r.1094g>u	c.972G>T	p.E324D	missense	0	0	0	0
PD6577	19	42914671	A	G	SNV	LIPE	CCDS12607.1	r.1484u>c	c.1207T>C	p.F403L	missense	0	0	2	0
PD6577	19	45295706	A	T	SNV	CBLC	CCDS12643.1	r.1135a>u	c.1072A>T	p.N358Y	missense	0	0	0	0
PD6577	19	47548688	G	A	SNV	NPAS1	CCDS12694.1	r.1772g>a	c.1552G>A	p.D518N	missense	0	0	0	0
PD6577	19	48994485	C	A	SNV	LMTK3	CCDS46136.1	r.4333g>u	c.4333G>T	p.A1445S	missense	0	0	0	0
PD6577	19	53014658	C	T	SNV	ZNF578	CCDS54310.1	r.1268c>u	c.1024C>T	p.P342S	missense	0	0	0	0
PD6577	19	53912375	G	A	SNV	ZNF765	CCDS46171.1	r.1684g>a	c.1567G>A	p.V523M	missense	0	0	2	1
PD6577	19	56113842	G	A	SNV	ZNF524	CCDS12929.1	r.598g>a	c.364G>A	p.A122T	missense	0	0	0	0
PD6577	20	6065926	T	G	SNV	FERMT1	CCDS13098.1	r.2169a>c	c.1380A>C	p.Q460H	missense	0	0	0	0
PD6577	20	10026305	G	A	SNV	ANKEF1	CCDS13108.1	r.1109g>a	c.780G>A	p.M260I	missense	0	0	0	0
PD6577	20	13279819	C	T	SNV	ISM1	CCDS46579.1	r.1114c>u	c.1108C>T	p.R370C	missense	0	0	0	0
PD6577	20	20484024	A	C	SNV	RALGAPA2	CCDS46584.1	r.5187u>g	c.5179T>G	p.S1727A	missense	0	0	0	0
PD6577	20	25062582	G	T	SNV	VSX1	CCDS13168.1	r.415c>a	c.151C>A	p.Q51K	missense	0	0	0	0
PD6577	20	25507049	C	T	SNV	NINL	CCDS33452.1	r.249g>a	c.175G>A	p.A59T	missense	0	0	8	0
PD6577	20	30432988	C	T	SNV	FOXS1	CCDS13192.1	r.433g>a	c.358G>A	p.A120T	missense	1	0	0	0
PD6577	20	33722584	AC	A	INDEL	EDEM2	CCDS13247.1	r.764delG	c.658delG	p.V220fs*3	frameshift	NA	NA	NA	NA
PD6577	20	36965558	T	G	SNV	BPI	CCDS13303.1	r.1525u>g	c.1436T>G	p.L479R	missense	0	0	0	0
PD6577	20	45170557	T	C	SNV	OCSTAMP	CCDS54468.1	r.1071a>g	c.1057A>G	p.T353A	missense	0	0	0	0
PD6577	20	49518553	C	A	SNV	ADNP	CCDS13433.1	r.769+1g>u	c.201+1G>T	p.?	ess_splice	0	0	0	0
PD6577	20	55758829	G	A	SNV	BMP7	CCDS13455.1	r.1413c>u	c.907C>T	p.R303C	missense	0	0	2	1
PD6577	20	61537301	T	C	SNV	DIDO1	CCDS33506.1	r.1852a>g	c.1526A>G	p.H509R	missense	0	0	0	0
PD6577	21	18187940	C	A	SNV	AP000473.6	ENST00000444868	r.67+1g>u	-	-	nc_ess_splice	0	0	0	0
PD6577	21	43838559	C	T	SNV	UBASH3A	CCDS13687.1	r.918c>u	c.887C>T	p.T296M	missense	0	0	10	1
PD6577	21	44479064	C	T	SNV	CBS	CCDS13693.1	r.1498g>a	c.1238G>A	p.R413H	missense	1	1	6	0
PD6577	21	47684038	C	T	SNV	MCM3AP	CCDS13734.1	r.3583g>a	c.3328G>A	p.A1110T	missense	0	0	1	1
PD6577	22	18905929	G	A	SNV	PRODH	CCDS13754.1	r.1593c>u	c.1327C>T	p.R443W	missense	0	0	1	0
PD6577	22	24226996	C	T	SNV	SLC2A11	CCDS13818.1	r.1661c>u	c.1472C>T	p.T491M	missense	0	0	4	0
PD6577	22	24584243	G	A	SNV	SUSD2	CCDS13824.1	r.2653g>a	c.2392G>A	p.V798M	missense	0	0	0	0
PD6577	22	44585083	G	A	SNV	PARVG	CCDS14057.1	r.821g>a	c.337G>A	p.V113M	missense	0	0	5	1
PD6577	22	50659951	G	A	SNV	TUBGCP6	CCDS14087.1	r.2942c>u	c.2837C>T	p.S946F	missense	0	0	0	0
PD6577	22	50662846	C	T	SNV	TUBGCP6	CCDS14087.1	r.2174g>a	c.2069G>A	p.R690Q	missense	1	0	0	0
PD6577	X	38019351	C	T	SNV	SRPX	CCDS14245.1	r.981g>a	c.874G>A	p.G292S	missense	0	0	0	0
PD6577	X	39916408	C	G	SNV	BCOR	CCDS48093.1	r.4824g>c	c.4595G>C	p.R1532T	missense	0	0	0	0
PD6577	X	46434037	C	T	SNV	CHST7	CCDS14268.1	r.819c>u	c.671C>T	p.A224V	missense	0	0	0	0
PD6577	X	47516588	A	T	SNV	UXT	CCDS14284.1	r.540u>a	c.386T>A	p.L129H	missense	0	0	0	0
PD6577	X	49834677	C	T	SNV	CLCN5	CCDS48115.1	r.948c>u	c.307C>T	p.H103Y	missense	0	0	0	0
PD6577	X	50378396	G	A	SNV	SHROOM4	CCDS35277.1	r.703c>u	c.677C>T	p.A226V	missense	0	0	0	0
PD6577	X	50658861	C	T	SNV	BMP15	CCDS14334.1	r.433c>u	c.433C>T	p.R145C	missense	0	0	3	0
PD6577	X	65392309	G	T	SNV	HEPH	CCDS14384.3	r.621g>u	c.442G>T	p.A148S	missense	0	0	0	0
PD6577	X	73745594	G	A	SNV	SLC16A2	CCDS14426.2	r.1213g>a	c.1036G>A	p.V346M	missense	0	0	0	0
PD6577	X	107417847	G	T	SNV	COL4A6	CCDS14541.1	r.3065c>a	c.2964C>A	p.D988E	missense	0	0	0	0
PD6577	X	117742198	G	C	SNV	DOCK11	CCDS35373.1	r.2819g>c	c.2756G>C	p.S919T	missense	0	0	0	0
PD6577	X	118972397	C	G	SNV	UPF3B	CCDS14588.1	r.1010g>c	c.940G>C	p.A314P	missense	0	0	0	0
PD6577	X	137821428	C	T	SNV	FGF13	CCDS14664.1	r.88g>a	c.4G>A	p.A2T	missense	1	1	1	0
PD6577	X	149828896	A	T	SNV	MTM1	CCDS14694.1	r.1460a>u	c.1406A>T	p.H469L	missense	0	0	0	0
PD6577	X	153040859	G	C	SNV	PLXNB3	CCDS55536.1	r.4674+1g>c	c.4403+1G>C	p.?	ess_splice	0	0	0	0
PD6577	X	153693472	T	C	SNV	PLXNA3	CCDS14752.1	r.2330u>c	c.2155T>C	p.Y719H	missense	0	0	0	0
PD6577	X	153706667	C	T	SNV	LAGE3	CCDS14753.1	r.614g>a	c.272G>A	p.R91K	missense	0	0	0	0
PD54831	1	3624224	G	A	SNV	TP73	CCDS49.1	r.453g>a	c.298G>A	p.A100T	missense	0	0	3	0
PD54831	1	16258358	A	G	SNV	SPEN	CCDS164.1	r.5827a>g	c.5623A>G	p.I1875V	missense	0	0	0	0
PD54831	1	36226465	T	C	SNV	CLSPN	CCDS396.1	r.1115a>g	c.1057A>G	p.T353A	missense	0	0	0	0
PD54831	1	36553101	C	T	SNV	TEKT2	CCDS401.1	r.1044c>u	c.917C>T	p.T306I	missense	0	0	0	0
PD54831	1	38032601	C	T	SNV	GNL2	CCDS421.1	r.2150g>a	c.2051G>A	p.R684Q	missense	0	0	1	0
PD54831	1	51912636	T	C	SNV	EPS15	CCDS557.1	r.890a>g	c.793A>G	p.I265V	missense	1	0	0	0
PD54831	1	52854311	T	C	SNV	ORC1	CCDS566.1	r.1407-2a>g	c.1188-2A>G	p.?	ess_splice	0	0	0	0
PD54831	1	64101965	G	C	SNV	PGM1	CCDS53323.1	r.1356g>c	c.988G>C	p.V330L	missense	0	0	0	0
PD54831	1	92470686	A	G	SNV	BRDT	CCDS735.1	r.3023a>g	c.2605A>G	p.N869D	missense	0	0	0	0
PD54831	1	114354457	T	C	SNV	RSBN1	CCDS862.1	r.642a>g	c.578A>G	p.K193R	missense	0	0	0	0
PD54831	1	152326160	G	A	SNV	FLG2	CCDS30861.1	r.4175c>u	c.4102C>T	p.Q1368*	nonsense	1	0	2	0
PD54831	1	153912961	T	C	SNV	DENND4B	CCDS44228.1	r.1867a>g	c.1448A>G	p.H483R	missense	0	0	0	0
PD54831	1	175362998	G	A	SNV	TNR	CCDS1318.1	r.1983c>u	c.1274C>T	p.T425M	missense	1	0	24	1
PD54831	1	196794784	C	A	SNV	CFHR1	CCDS1386.1	r.324c>a	c.236C>A	p.P79Q	missense	0	0	3	1
PD54831	1	205132050	C	T	SNV	DSTYK	CCDS1451.1	r.1672+1g>a	c.1641+1G>A	p.?	ess_splice	0	0	0	0
PD54831	1	231487152	C	T	SNV	SPRTN	CCDS1594.1	r.889c>u	c.553C>T	p.R185*	nonsense	0	0	0	1
PD54831	1	248685269	G	A	SNV	OR2G6	CCDS31119.1	r.354g>a	c.322G>A	p.G108S	missense	0	0	0	0
PD54831	2	11733085	G	C	SNV	GREB1	CCDS42655.1	r.1829g>c	c.1529G>C	p.S510T	missense	0	0	0	0
PD54831	2	25965629	C	G	SNV	ASXL2	ENST00000435504	r.3871g>c	c.3577G>C	p.V1193L	missense	0	0	0	0
PD54831	2	74642670	A	C	SNV	C2orf81	ENST00000290390	r.862u>g	c.553T>G	p.W185G	missense	0	0	0	0
PD54831	2	99012315	G	A	SNV	CNGA3	CCDS2034.1	r.1099g>a	c.682G>A	p.E228K	missense	1	6	182	1
PD54831	2	102836357	C	T	SNV	IL1RL2	CCDS2056.1	r.997c>u	c.871C>T	p.R291W	missense	1	0	11	1
PD54831	2	113080379	G	A	SNV	ZC3H6	CCDS46393.1	r.1641g>a	c.1240G>A	p.D414N	missense	0	0	1	1
PD54831	2	135745283	C	T	SNV	MAP3K19	CCDS2176.2	r.1190g>a	c.1159G>A	p.V387I	missense	0	0	0	1
PD54831	2	189863014	C	T	SNV	COL3A1	CCDS2297.1	r.2116c>u	c.1946C>T	p.P649L	missense	0	0	0	0
PD54831	2	238296513	C	T	SNV	COL6A3	CCDS33412.1	r.1477g>a	c.1024G>A	p.V342M	missense	1	4	85	0
PD54831	3	38739105	C	T	SNV	SCN10A	CCDS33736.1	r.5606g>a	c.5606G>A	p.R1869H	missense	0	0	5	1
PD54831	3	44894176	G	T	SNV	KIF15	CCDS33744.1	r.4265g>u	c.4116G>T	p.K1372N	missense	0	0	1	0
PD54831	3	49168224	G	A	SNV	LAMB2	CCDS2789.1	r.1150c>u	c.985C>T	p.R329C	missense	0	0	0	1
PD54831	3	49739348	G	A	SNV	RNF123	CCDS33758.1	r.1639+5g>a	c.1495+5G>A	p.?	ess_splice	1	1	5	0
PD54831	3	50403545	T	C	SNV	CACNA2D2	CCDS54588.1	r.2780a>g	c.2780A>G	p.Y927C	missense	0	0	0	0
PD54831	3	52425297	G	A	SNV	DNAH1	CCDS46842.1	r.10105g>a	c.9844G>A	p.V3282M	missense	0	0	0	1
PD54831	3	52430978	A	G	SNV	DNAH1	CCDS46842.1	r.11966a>g	c.11705A>G	p.Y3902C	missense	0	0	2	0
PD54831	3	57448449	G	T	SNV	DNAH12	ENST00000351747	r.2615c>a	c.2434C>A	p.Q812K	missense	0	0	0	0
PD54831	3	119325672	AC	A	INDEL	PLA1A	CCDS2991.1	r.198delC	c.126delC	p.L43fs*24	frameshift	NA	NA	NA	NA
PD54831	3	164750368	G	C	SNV	SI	CCDS3196.1	r.2741c>g	c.2678C>G	p.A893G	missense	0	0	0	0
PD54831	3	168810892	T	C	SNV	MECOM	CCDS54670.1	r.2790-2a>g	c.2651-2A>G	p.?	ess_splice	0	0	0	0
PD54831	3	197009617	A	T	SNV	DLG1	CCDS3327.1	r.441u>a	c.251T>A	p.I84N	missense	0	0	1	0
PD54831	4	25418111	A	T	SNV	ANAPC4	CCDS68684.1	r.2031a>u	c.1969A>T	p.T657S	missense	0	0	0	0
PD54831	4	68939712	G	A	SNV	TMPRSS11F	CCDS3520.1	r.358c>u	c.298C>T	p.R100*	nonsense	1	1	0	1
PD54831	4	69520873	G	A	SNV	UGT2B15	CCDS3524.1	r.1043c>u	c.1033C>T	p.P345S	missense	0	0	0	0
PD54831	4	102776290	G	A	SNV	BANK1	CCDS34038.1	r.842g>a	c.568G>A	p.A190T	missense	0	0	0	0
PD54831	5	1085543	C	T	SNV	SLC12A7	CCDS34129.1	r.765g>a	c.721G>A	p.G241S	missense	0	0	0	0
PD54831	5	1264586	C	A	SNV	TERT	CCDS3861.2	r.2834g>u	c.2776G>T	p.G926C	missense	0	0	0	0
PD54831	5	41381940	G	T	SNV	PLCXD3	CCDS34150.1	r.875c>a	c.800C>A	p.T267K	missense	0	0	0	0
PD54831	5	43280527	C	A	SNV	NIM1K	CCDS3943.1	r.2506c>a	c.1007C>A	p.P336H	missense	0	0	0	0
PD54831	5	73930953	C	T	SNV	ENC1	CCDS4021.1	r.2489g>a	c.1358G>A	p.S453N	missense	0	0	0	0
PD54831	5	78532499	T	G	SNV	JMY	CCDS4047.3	r.488u>g	c.26T>G	p.L9R	missense	0	0	0	0
PD54831	5	82850835	G	A	SNV	VCAN	CCDS4060.1	r.10278g>a	c.9713G>A	p.R3238H	missense	1	0	7	1
PD54831	5	101774431	G	A	SNV	SLCO6A1	CCDS34206.1	r.1338c>u	c.1166C>T	p.A389V	missense	0	0	0	0
PD54831	5	102364636	G	A	SNV	PAM	CCDS43348.1	r.2978g>a	c.2792G>A	p.R931H	missense	1	0	2	0
PD54831	5	137284699	A	G	SNV	FAM13B	CCDS4195.1	r.2491u>c	c.2039T>C	p.I680T	missense	0	0	0	0
PD54831	5	139947180	G	C	SNV	SLC35A4	CCDS4231.1	r.2112g>c	c.426G>C	p.Q142H	missense	0	0	0	0
PD54831	5	140249746	C	T	SNV	PCDHA11	CCDS47284.1	r.1058c>u	c.1058C>T	p.S353F	missense	0	0	0	1
PD54831	5	140605202	G	A	SNV	PCDHB14	CCDS4256.1	r.2125g>a	c.2125G>A	p.V709M	missense	0	0	0	1
PD54831	5	154396886	T	C	SNV	KIF4B	CCDS47324.1	r.3627u>c	c.3467T>C	p.F1156S	missense	0	0	1	1
PD54831	5	157075878	C	T	SNV	SOX30	CCDS4339.1	r.1336g>a	c.994G>A	p.D332N	missense	0	0	1	0
PD54831	5	173416304	C	T	SNV	C5orf47	CCDS47343.1	r.143c>u	c.38C>T	p.A13V	missense	0	0	0	1
PD54831	6	7581106	C	G	SNV	DSP	CCDS4501.1	r.5024c>g	c.4683C>G	p.N1561K	missense	0	0	0	0
PD54831	6	7584648	C	T	SNV	DSP	CCDS4501.1	r.7494c>u	c.7153C>T	p.R2385C	missense	0	0	1	1
PD54831	6	28403369	G	C	SNV	ZSCAN23	CCDS47393.1	r.570c>g	c.424C>G	p.H142D	missense	0	0	0	0
PD54831	6	29141663	TG	T	INDEL	OR2J2	CCDS43434.1	r.354delG	c.252delG	p.N85fs*34	frameshift	NA	NA	NA	NA
PD54831	6	31500561	T	C	SNV	DDX39B	CCDS4697.1	r.1494a>g	c.863A>G	p.N288S	missense	0	0	1	1
PD54831	6	31611721	C	T	SNV	BAG6	CCDS47403.1	r.1926g>a	c.1612G>A	p.A538T	missense	0	0	0	0
PD54831	6	42689820	C	T	SNV	PRPH2	CCDS4871.1	r.493g>a	c.253G>A	p.A85T	missense	0	0	1	1
PD54831	6	74104828	A	G	SNV	DDX43	CCDS4977.1	r.358a>g	c.200A>G	p.E67G	missense	0	0	0	0
PD54831	6	86328567	T	C	SNV	SYNCRIP	CCDS5005.1	r.1750a>g	c.1249A>G	p.K417E	missense	0	0	0	0
PD54831	6	93967191	C	T	SNV	EPHA7	CCDS5031.1	r.2346g>a	c.2161G>A	p.A721T	missense	0	0	0	0
PD54831	6	112493890	G	A	SNV	LAMA4	CCDS43491.1	r.1872c>u	c.1474C>T	p.L492F	missense	0	0	0	0
PD54831	6	150240377	C	T	SNV	RAET1G	CCDS43514.1	r.501g>a	c.433G>A	p.G145R	missense	0	0	0	1
PD54831	7	21765582	G	A	SNV	DNAH11	CCDS64602.1	r.7451g>a	c.7420G>A	p.D2474N	missense	0	0	0	1
PD54831	7	44269016	G	A	SNV	CAMK2B	CCDS5483.1	r.1387c>u	c.1310C>T	p.P437L	missense	1	2	24	1
PD54831	7	45632427	C	T	SNV	ADCY1	CCDS34631.1	r.731c>u	c.709C>T	p.R237C	missense	0	0	0	0
PD54831	7	99956511	C	G	SNV	PILRB	CCDS43622.1	r.2759c>g	c.263C>G	p.S88C	missense	0	0	0	0
PD54831	7	100390053	CT	C	INDEL	ZAN	ENST00000546292	r.7885delU	c.7737delT	p.Q2580fs*106	frameshift	NA	NA	NA	NA
PD54831	7	114282594	C	T	SNV	FOXP2	CCDS43635.1	r.1354c>u	c.980C>T	p.S327F	missense	0	0	0	0
PD54831	7	152549217	G	A	SNV	ACTR3B	CCDS5934.1	r.1092g>a	c.958G>A	p.V320I	missense	0	0	1	0
PD54831	8	11995966	G	A	SNV	USP17L2	CCDS43713.1	r.621c>u	c.304C>T	p.P102S	missense	0	0	0	0
PD54831	8	70513904	G	A	SNV	SULF1	CCDS6204.1	r.1618g>a	c.901G>A	p.V301M	missense	1	1	5	1
PD54831	8	126015632	C	T	SNV	SQLE	CCDS47918.1	r.1404c>u	c.506C>T	p.P169L	missense	0	0	1	1
PD54831	8	126021294	G	A	SNV	SQLE	CCDS47918.1	r.1802g>a	c.904G>A	p.V302I	missense	0	0	1	0
PD54831	8	131130477	C	T	SNV	ASAP1	CCDS6362.1	r.1838g>a	c.1810G>A	p.A604T	missense	0	0	0	0
PD54831	8	143958194	C	T	SNV	CYP11B1	CCDS6392.1	r.736g>a	c.703G>A	p.V235I	missense	1	1	4	1
PD54831	9	18928529	C	G	SNV	FAM154A	CCDS6487.1	r.1226g>c	c.946G>C	p.G316R	missense	1	2	9	0
PD54831	9	119033671	C	A	SNV	PAPPA	CCDS6813.1	r.3298c>a	c.2929C>A	p.Q977K	missense	0	0	0	0
PD54831	9	135940616	A	G	SNV	CEL	CCDS43896.1	r.555a>g	c.539A>G	p.N180S	missense	1	0	1	0
PD54831	9	136403509	C	T	SNV	ADAMTSL2	CCDS6976.1	r.829c>u	c.272C>T	p.T91M	missense	1	1	7	1
PD54831	9	138391688	C	A	SNV	C9orf116	CCDS43899.1	r.31g>u	c.10G>T	p.E4*	nonsense	0	0	4	0
PD54831	9	140150398	C	T	SNV	NELFB	CCDS7040.1	r.479c>u	c.142C>T	p.L48F	missense	0	0	0	0
PD54831	10	50532116	G	A	SNV	C10orf71	CCDS44387.1	r.1814g>a	c.1526G>A	p.R509H	missense	0	0	7	1
PD54831	10	72083757	G	A	SNV	LRRC20	CCDS7302.1	r.740c>u	c.262C>T	p.R88C	missense	0	0	0	0
PD54831	10	72534066	G	A	SNV	TBATA	CCDS7308.1	r.1210c>u	c.820C>T	p.L274F	missense	0	0	0	0
PD54831	10	87898626	G	A	SNV	GRID1	CCDS31236.1	r.762c>u	c.676C>T	p.R226C	missense	0	0	0	0
PD54831	10	89622202	C	T	SNV	KLLN	CCDS44454.1	r.993g>a	c.43G>A	p.V15M	missense	0	0	0	0
PD54831	10	91483747	G	GA	INDEL	KIF20B	CCDS60590.1	r.1814_1815insa	c.1749_1750insA	p.L587fs*4	frameshift	NA	NA	NA	NA
PD54831	10	93389878	A	G	SNV	PPP1R3C	CCDS7416.1	r.845u>c	c.760T>C	p.Y254H	missense	0	0	0	1
PD54831	10	98355339	G	A	SNV	PIK3AP1	CCDS31259.1	r.2533c>u	c.2413C>T	p.R805C	missense	0	0	0	1
PD54831	10	102089041	G	T	SNV	PKD2L1	CCDS7492.1	r.659c>a	c.276C>A	p.N92K	missense	0	0	0	0
PD54831	11	1027726	C	T	SNV	MUC6	CCDS44513.1	r.1991g>a	c.1940G>A	p.G647D	missense	0	0	0	0
PD54831	11	17417206	G	A	SNV	ABCC8	CCDS31437.1	r.4327c>u	c.4258C>T	p.R1420C	missense	1	0	0	1
PD54831	11	59608788	G	T	SNV	GIF	CCDS7977.1	r.569c>a	c.521C>A	p.A174E	missense	0	0	0	0
PD54831	11	61286142	C	T	SNV	SYT7	CCDS58139.1	r.1400g>a	c.1394G>A	p.R465H	missense	0	0	6	0
PD54831	11	66466132	T	G	SNV	SPTBN2	CCDS8150.1	r.4324a>c	c.3992A>C	p.D1331A	missense	0	0	0	0
PD54831	11	67262547	C	A	SNV	PITPNM1	CCDS31620.1	r.2857+1g>u	c.2631+1G>T	p.?	ess_splice	0	0	0	0
PD54831	11	72418246	C	T	SNV	ARAP1	CCDS41687.1	r.1900g>a	c.1697G>A	p.C566Y	missense	0	0	0	0
PD54831	11	124440383	A	T	SNV	OR8A1	CCDS31712.1	r.491a>u	c.419A>T	p.Y140F	missense	0	0	0	1
PD54831	11	125778343	C	T	SNV	DDX25	CCDS44766.1	r.607c>u	c.452C>T	p.A151V	missense	0	0	4	1
PD54831	12	1023272	T	C	SNV	RAD52	CCDS8507.2	r.1122a>g	c.983A>G	p.N328S	missense	0	0	0	0
PD54831	12	6969618	C	T	SNV	USP5	CCDS41743.1	r.1359c>u	c.1307C>T	p.A436V	missense	0	0	0	0
PD54831	12	25274795	G	T	SNV	CASC1	CCDS31759.2	r.1197c>a	c.1131C>A	p.D377E	missense	0	0	0	0
PD54831	12	53097025	C	T	SNV	KRT77	CCDS8837.1	r.223g>a	c.194G>A	p.G65D	missense	0	0	0	0
PD54831	12	53594118	G	T	SNV	ITGB7	CCDS8849.1	r.342c>a	c.110C>A	p.P37H	missense	0	0	0	0
PD54831	12	58121262	G	C	SNV	AGAP2	CCDS44932.1	r.2961c>g	c.2961C>G	p.D987E	missense	0	0	0	0
PD54831	12	69103873	G	A	SNV	NUP107	CCDS8985.1	r.1222g>a	c.890G>A	p.W297*	nonsense	0	0	0	0
PD54831	12	70980970	C	T	SNV	PTPRB	CCDS44943.1	r.2173g>a	c.2128G>A	p.A710T	missense	0	0	0	1
PD54831	12	89917437	C	T	SNV	GALNT4	CCDS53817.1	r.1147g>a	c.890G>A	p.R297Q	missense	1	5	328	1
PD54831	12	98909670	T	A	SNV	TMPO	CCDS9064.1	r.263u>a	c.25T>A	p.S9T	missense	0	0	0	0
PD54831	12	116422080	A	T	SNV	MED13L	CCDS9177.1	r.4643u>a	c.4436T>A	p.L1479H	missense	0	0	0	0
PD54831	12	122404866	C	T	SNV	WDR66	CCDS41853.1	r.3352c>u	c.2498C>T	p.T833M	missense	1	0	8	0
PD54831	13	42245269	G	A	SNV	VWA8	CCDS41881.1	r.4493c>u	c.4424C>T	p.S1475L	missense	0	0	0	1
PD54831	14	24653933	G	T	SNV	IPO4	CCDS9616.1	r.1736c>a	c.1559C>A	p.P520H	missense	0	0	0	0
PD54831	14	24711187	A	T	SNV	TINF2	CCDS41936.1	r.548u>a	c.206T>A	p.L69Q	missense	0	0	0	0
PD54831	14	24736873	G	A	SNV	RABGGTA	CCDS45088.1	r.1830c>u	c.1346C>T	p.A449V	missense	0	0	0	0
PD54831	14	36004505	T	A	SNV	INSM2	CCDS9657.1	r.1258u>a	c.1047T>A	p.F349L	missense	0	0	0	0
PD54831	14	60591735	A	G	SNV	PCNXL4	ENST00000406854	r.3400a>g	c.2846A>G	p.H949R	missense	0	0	0	0
PD54831	14	100118685	G	A	SNV	HHIPL1	CCDS45162.1	r.478g>a	c.380G>A	p.R127H	missense	0	0	6	1
PD54831	14	100406439	G	A	SNV	EML1	CCDS32154.1	r.2629g>a	c.2495G>A	p.R832H	missense	1	0	12	1
PD54831	14	104462096	T	C	SNV	TDRD9	CCDS9987.2	r.1378u>c	c.1330T>C	p.S444P	missense	0	0	0	0
PD54831	15	37242603	T	A	SNV	MEIS2	CCDS10044.1	r.1320-2a>u	c.901-2A>T	p.?	ess_splice	0	0	0	0
PD54831	15	41001295	C	T	SNV	RAD51	CCDS53931.1	r.569c>u	c.419C>T	p.T140M	missense	1	0	24	1
PD54831	15	43360209	C	T	SNV	UBR1	CCDS10091.1	r.764g>a	c.685G>A	p.V229I	missense	0	0	0	0
PD54831	15	45695177	G	C	SNV	SPATA5L1	CCDS10123.1	r.649g>c	c.550G>C	p.V184L	missense	0	0	0	0
PD54831	15	81235311	C	T	SNV	KIAA1199	CCDS10315.1	r.4144c>u	c.3725C>T	p.S1242L	missense	1	0	11	1
PD54831	15	90293954	C	A	SNV	MESP1	CCDS10355.1	r.588g>u	c.509G>T	p.C170F	missense	0	0	0	0
PD54831	15	90328615	C	T	SNV	ANPEP	CCDS10356.1	r.3183g>a	c.2869G>A	p.V957M	missense	1	3	49	0
PD54831	16	857581	G	A	SNV	PRR25	CCDS45372.1	r.578g>a	c.578G>A	p.R193H	missense	0	0	1	0
PD54831	16	24988588	C	T	SNV	ARHGAP17	CCDS32409.1	r.216g>a	c.146G>A	p.R49H	missense	0	0	0	0
PD54831	16	29708419	C	T	SNV	QPRT	CCDS10651.1	r.813c>u	c.652C>T	p.L218F	missense	0	0	0	0
PD54831	16	29996541	G	A	SNV	TAOK2	CCDS10663.1	r.2473g>a	c.1430G>A	p.R477H	missense	0	0	0	1
PD54831	16	67709942	C	T	SNV	GFOD2	CCDS10845.1	r.620g>a	c.274G>A	p.V92M	missense	0	0	0	0
PD54831	16	88599316	G	A	SNV	ZFPM1	CCDS32502.1	r.1484g>a	c.1162G>A	p.G388R	missense	0	0	1	0
PD54831	16	89986459	G	A	SNV	MC1R	CCDS56011.1	r.2173g>a	c.793G>A	p.V265I	missense	0	0	4	1
PD54831	17	4448063	G	A	SNV	MYBBP1A	CCDS42238.1	r.2526c>u	c.2464C>T	p.R822C	missense	0	0	4	0
PD54831	17	6012997	G	A	SNV	WSCD1	CCDS32538.1	r.1310g>a	c.920G>A	p.R307Q	missense	1	0	2	1
PD54831	17	10369693	G	A	SNV	MYH4	CCDS11154.1	r.356c>u	c.245C>T	p.P82L	missense	0	0	0	1
PD54831	17	10432653	T	A	SNV	MYH2	CCDS11156.1	r.3648a>u	c.3263A>T	p.K1088M	missense	0	0	0	0
PD54831	17	34312804	T	C	SNV	CCL14	CCDS45652.1	r.1119a>g	c.107A>G	p.K36R	missense	0	0	0	0
PD54831	17	41341810	A	G	SNV	NBR1	CCDS45694.1	r.1145a>g	c.686A>G	p.Y229C	missense	0	0	0	0
PD54831	17	44067394	G	A	SNV	MAPT	CCDS45715.1	r.1655g>a	c.1333G>A	p.V445I	missense	0	0	0	0
PD54831	17	59878774	G	A	SNV	BRIP1	CCDS11631.1	r.1248c>u	c.980C>T	p.T327I	missense	0	0	0	0
PD54831	17	59999113	C	T	SNV	INTS2	CCDS45750.1	r.608g>a	c.532G>A	p.A178T	missense	0	0	0	0
PD54831	17	66871864	G	A	SNV	ABCA8	CCDS11680.1	r.4399c>u	c.4261C>T	p.R1421W	missense	0	0	49	1
PD54831	17	80037292	G	A	SNV	FASN	CCDS11801.1	r.7558c>u	c.7339C>T	p.R2447C	missense	0	0	0	1
PD54831	18	347332	G	C	SNV	COLEC12	CCDS32782.1	r.498c>g	c.290C>G	p.T97S	missense	0	0	0	0
PD54831	18	44229166	G	A	SNV	LOXHD1	ENST00000536736	r.197c>u	c.197C>T	p.T66M	missense	1	1	11	1
PD54831	19	3612067	G	A	SNV	CACTIN	CCDS45920.1	r.2184c>u	c.2131C>T	p.H711Y	missense	0	0	0	0
PD54831	19	9063784	C	T	SNV	MUC16	CCDS54212.1	r.23866g>a	c.23662G>A	p.V7888I	missense	1	0	24	1
PD54831	19	9082604	G	A	SNV	MUC16	CCDS54212.1	r.9415c>u	c.9211C>T	p.L3071F	missense	0	0	0	1
PD54831	19	9325401	G	A	SNV	OR7D4	CCDS32901.1	r.142c>u	c.113C>T	p.T38M	missense	1	2	36	1
PD54831	19	10207103	C	T	SNV	ANGPTL6	CCDS12224.1	r.376g>a	c.137G>A	p.G46D	missense	1	1	0	0
PD54831	19	13192593	A	G	SNV	NFIX	CCDS45996.1	r.1408a>g	c.1178A>G	p.H393R	missense	0	0	0	0
PD54831	19	18309561	C	T	SNV	RAB3A	CCDS12372.1	r.625g>a	c.446G>A	p.R149H	missense	0	0	0	0
PD54831	19	22496743	C	T	SNV	ZNF729	CCDS59368.1	r.642c>u	c.524C>T	p.T175I	missense	0	0	0	0
PD54831	19	33696926	C	T	SNV	LRP3	CCDS12430.1	r.1452c>u	c.1250C>T	p.P417L	missense	1	0	24	0
PD54831	19	42222091	C	T	SNV	CEACAM5	CCDS12584.1	r.1396c>u	c.1282C>T	p.R428C	missense	1	0	5	1
PD54831	19	44660861	C	T	SNV	ZNF234	CCDS46101.1	r.950c>u	c.692C>T	p.P231L	missense	0	0	0	1
PD54831	19	49206232	C	T	SNV	FUT2	CCDS33069.1	r.136c>u	c.19C>T	p.P7S	missense	0	0	0	0
PD54831	19	49573840	C	T	SNV	KCNA7	CCDS12755.1	r.1207g>a	c.851G>A	p.R284H	missense	1	1	2	1
PD54831	19	49912245	C	G	SNV	CCDC155	CCDS46140.1	r.1220c>g	c.1015C>G	p.R339G	missense	0	0	0	0
PD54831	19	51628944	A	G	SNV	SIGLEC9	CCDS56100.1	r.579a>g	c.512A>G	p.E171G	missense	0	0	0	0
PD54831	20	36031218	C	T	SNV	SRC	CCDS13294.1	r.1686c>u	c.1337C>T	p.S446L	missense	0	0	0	1
PD54831	20	44520589	C	CCTG	INDEL	CTSA	CCDS13385.2	r.565_566inscug	c.283_284insCTG	p.P95_V96insA	inframe	NA	NA	NA	NA
PD54831	20	44650520	T	C	SNV	SLC12A5	CCDS46610.1	r.165u>c	c.116T>C	p.V39A	missense	0	0	0	0
PD54831	20	48770120	C	T	SNV	TMEM189	CCDS13424.1	r.216g>a	c.55G>A	p.A19T	missense	0	0	0	0
PD54831	21	31692160	C	T	SNV	KRTAP26-1	CCDS13588.1	r.448g>a	c.194G>A	p.S65N	missense	0	0	0	0
PD54831	21	36042232	C	T	SNV	CLIC6	CCDS13638.1	r.545c>u	c.545C>T	p.A182V	missense	0	0	0	0
PD54831	22	25120945	G	A	SNV	PIWIL3	CCDS33623.1	r.2584c>u	c.2167C>T	p.R723W	missense	0	0	1	1
PD54831	22	38626706	T	A	SNV	TMEM184B	CCDS13969.2	r.703a>u	c.494A>T	p.Y165F	missense	0	0	0	0
PD54831	22	38897265	C	T	SNV	DDX17	CCDS46706.1	r.408g>a	c.308G>A	p.G103D	missense	0	0	0	0
PD54831	22	40066816	C	T	SNV	CACNA1I	CCDS46710.1	r.4396c>u	c.4396C>T	p.R1466W	missense	0	0	0	0
PD54831	22	50892967	G	A	SNV	SBF1	CCDS14091.2	r.5201c>u	c.5017C>T	p.P1673S	missense	0	0	0	0
PD54831	X	13778282	G	T	SNV	OFD1	CCDS14157.1	r.2030g>u	c.1703G>T	p.R568L	missense	0	0	0	1
PD54831	X	20031200	C	A	SNV	MAP7D2	CCDS55386.1	r.1895g>u	c.1857G>T	p.K619N	missense	0	0	0	0
PD54831	X	22010809	G	C	SNV	SMS	CCDS14203.1	r.1292g>c	c.1040G>C	p.C347S	missense	0	0	1	0
PD54831	X	27998623	C	T	SNV	DCAF8L1	CCDS35222.1	r.944g>a	c.829G>A	p.E277K	missense	1	0	2	0
PD54831	X	40489920	G	A	SNV	CXorf38	CCDS14253.1	r.934c>u	c.907C>T	p.Q303*	nonsense	0	0	0	0
PD54831	X	53432062	C	T	SNV	SMC1A	CCDS14352.1	r.2206g>a	c.2078G>A	p.R693Q	missense	0	0	0	1
PD54831	X	71932761	G	A	SNV	PHKA1	CCDS14421.1	r.257c>u	c.97C>T	p.L33F	missense	0	0	0	0
PD54831	X	77150858	G	A	SNV	MAGT1	CCDS14436.2	r.233c>u	c.146C>T	p.A49V	missense	0	0	0	1
PD54831	X	77158209	A	G	SNV	COX7B	CCDS14437.1	r.226a>g	c.110A>G	p.Y37C	missense	0	0	0	0
PD54831	X	109507798	C	T	SNV	AMMECR1	CCDS14551.1	r.671g>a	c.503G>A	p.R168Q	missense	1	0	2	0
PD54831	X	131763081	G	A	SNV	HS6ST2	CCDS48170.1	r.1524c>u	c.1108C>T	p.R370W	missense	0	0	0	0
PD54831	X	152159760	C	A	SNV	PNMA5	CCDS14718.1	r.822g>u	c.383G>T	p.S128I	missense	0	0	0	1
PD54832	1	981394	C	T	SNV	AGRN	CCDS30551.1	r.2781c>u	c.2731C>T	p.R911W	missense	1	0	4	0
PD54832	1	2436134	G	A	SNV	PLCH2	CCDS59959.1	r.4007g>a	c.3733G>A	p.V1245M	missense	0	0	1	0
PD54832	1	6310535	G	A	SNV	GPR153	CCDS64.1	r.1389c>u	c.1129C>T	p.R377W	missense	0	0	5	0
PD54832	1	7880599	G	A	SNV	PER3	CCDS89.1	r.2007g>a	c.1832G>A	p.G611E	missense	0	0	0	0
PD54832	1	11115938	T	A	SNV	SRM	CCDS125.1	r.746a>u	c.665A>T	p.Q222L	missense	0	0	0	0
PD54832	1	11577529	G	A	SNV	PTCHD2	CCDS41247.1	r.1897g>a	c.1759G>A	p.V587I	missense	1	1	8	1
PD54832	1	12304453	G	A	SNV	VPS13D	CCDS30588.1	r.456g>a	c.326G>A	p.R109H	missense	0	0	1	1
PD54832	1	14105429	A	G	SNV	PRDM2	CCDS150.1	r.1995a>g	c.1139A>G	p.H380R	missense	0	0	0	0
PD54832	1	15767061	G	A	SNV	CTRC	CCDS156.1	r.231g>a	c.205G>A	p.V69I	missense	0	0	1	0
PD54832	1	16046373	A	G	SNV	PLEKHM2	CCDS44063.1	r.837a>g	c.610A>G	p.N204D	missense	0	0	0	0
PD54832	1	19581279	C	T	SNV	MRTO4	CCDS191.1	r.329c>u	c.32C>T	p.S11F	missense	0	0	1	1
PD54832	1	32653714	C	T	SNV	TXLNA	CCDS353.1	r.1038c>u	c.757C>T	p.R253C	missense	1	0	0	0
PD54832	1	59139321	C	T	SNV	MYSM1	CCDS41343.1	r.1536g>a	c.1496G>A	p.R499H	missense	1	1	1	1
PD54832	1	67263868	G	A	SNV	INSL5	CCDS634.1	r.271c>u	c.236C>T	p.A79V	missense	1	0	3	0
PD54832	1	75608988	G	T	SNV	LHX8	CCDS30756.1	r.1239g>u	c.575G>T	p.C192F	missense	0	0	0	0
PD54832	1	103385880	C	T	SNV	COL11A1	CCDS778.1	r.4062g>a	c.3749G>A	p.G1250D	missense	0	0	2	1
PD54832	1	145562732	T	TC	INDEL	ANKRD35	CCDS919.1	r.2507_2508insc	c.2420_2421insC	p.G808fs*16	frameshift	NA	NA	NA	NA
PD54832	1	152192589	G	A	SNV	HRNR	CCDS30859.1	r.1592c>u	c.1516C>T	p.R506*	nonsense	1	0	24	1
PD54832	1	152276633	G	A	SNV	FLG	CCDS30860.1	r.10765c>u	c.10729C>T	p.H3577Y	missense	0	0	0	0
PD54832	1	153974333	G	A	SNV	NUP210L	CCDS41399.1	r.5131c>u	c.5059C>T	p.R1687*	nonsense	0	0	1	0
PD54832	1	156821693	G	A	SNV	INSRR	CCDS1160.1	r.1325c>u	c.928C>T	p.R310C	missense	0	0	2	0
PD54832	1	157767560	C	A	SNV	FCRL1	CCDS53382.1	r.1100g>u	c.1048G>T	p.E350*	nonsense	0	0	0	0
PD54832	1	167032920	T	A	SNV	GPA33	CCDS1258.1	r.814a>u	c.470A>T	p.N157I	missense	0	0	0	0
PD54832	1	176526282	G	A	SNV	PAPPA2	CCDS41438.1	r.1988g>a	c.824G>A	p.R275H	missense	1	0	1	1
PD54832	1	182429155	G	A	SNV	RGSL1	CCDS58049.1	r.208g>a	c.188G>A	p.G63E	missense	0	0	0	0
PD54832	1	183874106	G	A	SNV	RGL1	CCDS1359.1	r.2026+1g>a	c.1577+1G>A	p.?	ess_splice	0	0	0	0
PD54832	1	209785136	G	T	SNV	CAMK1G	CCDS1486.1	r.1161-1g>u	c.916-1G>T	p.?	ess_splice	0	0	0	0
PD54832	1	228290684	C	A	SNV	C1orf35	CCDS1566.1	r.396g>u	c.161G>T	p.G54V	missense	0	0	0	0
PD54832	1	229600450	A	C	SNV	NUP133	CCDS1579.1	r.2564u>g	c.2472T>G	p.D824E	missense	0	0	0	0
PD54832	1	248789622	C	T	SNV	OR2T11	CCDS31122.1	r.870g>a	c.808G>A	p.V270I	missense	0	0	0	0
PD54832	2	8871676	G	A	SNV	KIDINS220	CCDS42650.1	r.4672c>u	c.4490C>T	p.S1497F	missense	0	0	0	1
PD54832	2	27147891	G	A	SNV	DPYSL5	CCDS1730.1	r.556g>a	c.398G>A	p.G133E	missense	0	0	0	1
PD54832	2	32422886	T	C	SNV	SLC30A6	CCDS54341.1	r.813u>c	c.776T>C	p.I259T	missense	0	0	1	0
PD54832	2	32640825	TG	T	INDEL	BIRC6	CCDS33175.2	r.2601delG	c.2467delG	p.G823fs*3	frameshift	NA	NA	NA	NA
PD54832	2	39089417	A	G	SNV	DHX57	CCDS1800.1	r.569u>c	c.442T>C	p.Y148H	missense	0	0	0	0
PD54832	2	49190209	C	G	SNV	FSHR	CCDS1843.1	r.1871g>c	c.1751G>C	p.C584S	missense	0	0	0	0
PD54832	2	51255089	G	A	SNV	NRXN1	CCDS46282.1	r.1663c>u	c.323C>T	p.P108L	missense	0	0	0	1
PD54832	2	64863680	T	C	SNV	SERTAD2	CCDS33210.1	r.624a>g	c.326A>G	p.H109R	missense	0	0	0	0
PD54832	2	69304547	G	A	SNV	ANTXR1	CCDS1892.1	r.891g>a	c.569G>A	p.R190Q	missense	0	0	2	0
PD54832	2	71014840	C	A	SNV	FIGLA	CCDS46320.1	r.330g>u	c.325G>T	p.G109C	missense	0	0	0	0
PD54832	2	74596450	G	A	SNV	DCTN1	CCDS1939.1	r.1879c>u	c.1561C>T	p.R521C	missense	0	0	1	1
PD54832	2	88474905	G	A	SNV	THNSL2	CCDS2002.2	r.2247g>a	c.556G>A	p.V186I	missense	1	0	3	0
PD54832	2	98351172	G	A	SNV	ZAP70	CCDS33254.1	r.1294g>a	c.1079G>A	p.R360H	missense	0	0	0	1
PD54832	2	110917711	C	T	SNV	NPHP1	CCDS2086.1	r.1318g>a	c.1244G>A	p.G415D	missense	0	0	0	0
PD54832	2	136029370	C	T	SNV	ZRANB3	CCDS46419.1	r.1291g>a	c.1174G>A	p.V392M	missense	0	0	4	1
PD54832	2	138414688	C	T	SNV	THSD7B	ENST00000272643	r.4342c>u	c.4342C>T	p.R1448*	nonsense	0	0	0	1
PD54832	2	153481951	G	A	SNV	FMNL2	CCDS46429.1	r.2205-1g>a	c.1838-1G>A	p.?	ess_splice	0	0	0	0
PD54832	2	159519788	A	G	SNV	PKP4	CCDS33305.1	r.2520a>g	c.2408A>G	p.D803G	missense	0	0	0	0
PD54832	2	170038789	C	A	SNV	LRP2	CCDS2232.1	r.10172g>u	c.9886G>T	p.V3296F	missense	0	0	0	0
PD54832	2	170077015	G	C	SNV	LRP2	CCDS2232.1	r.5883c>g	c.5597C>G	p.T1866R	missense	0	0	0	0
PD54832	2	176995277	C	G	SNV	HOXD8	CCDS2268.1	r.810c>g	c.183C>G	p.F61L	missense	0	0	0	0
PD54832	2	177195339	C	G	SNV	MTX2	CCDS2272.1	r.782c>g	c.571C>G	p.Q191E	missense	0	0	0	0
PD54832	2	179440114	A	T	SNV	TTN	CCDS59435.1	r.70970u>a	c.70745T>A	p.I23582N	missense	0	0	0	0
PD54832	2	179730572	C	T	SNV	CCDC141	ENST00000420890	r.2764g>a	c.2646G>A	p.W882*	nonsense	0	0	0	0
PD54832	2	186678677	G	T	SNV	FSIP2	CCDS54426.1	r.20500g>u	c.20500G>T	p.V6834F	missense	0	0	0	0
PD54832	2	189850429	TA	T	INDEL	COL3A1	CCDS2297.1	r.543delA	c.373delA	p.I125fs*40	frameshift	NA	NA	NA	NA
PD54832	2	190922000	C	T	SNV	MSTN	CCDS2303.1	r.1245g>a	c.1112G>A	p.R371H	missense	0	0	0	1
PD54832	2	210802355	G	C	SNV	UNC80	CCDS46504.1	r.6347+1g>c	c.6267+1G>C	p.?	ess_splice	0	0	0	0
PD54832	2	216269264	GT	G	INDEL	FN1	CCDS42814.1	r.3470delA	c.3100delA	p.T1034fs*20	frameshift	NA	NA	NA	NA
PD54832	2	216285456	G	A	SNV	FN1	CCDS42814.1	r.1985c>u	c.1615C>T	p.H539Y	missense	0	0	0	0
PD54832	2	219362548	A	G	SNV	USP37	CCDS2418.1	r.1603u>c	c.1190T>C	p.I397T	missense	0	0	0	0
PD54832	2	233897431	C	T	SNV	NEU2	CCDS2501.1	r.50c>u	c.50C>T	p.A17V	missense	0	0	0	1
PD54832	2	242079322	G	A	SNV	PASK	CCDS58759.1	r.642c>u	c.578C>T	p.A193V	missense	0	0	0	0
PD54832	3	7188232	C	T	SNV	GRM7	CCDS43042.1	r.887c>u	c.613C>T	p.Q205*	nonsense	0	0	0	0
PD54832	3	20215773	G	A	SNV	SGOL1	CCDS33716.1	r.1390c>u	c.1250C>T	p.T417M	missense	0	0	1	0
PD54832	3	38157949	C	T	SNV	DLEC1	CCDS2672.2	r.3883c>u	c.3862C>T	p.R1288C	missense	0	0	4	0
PD54832	3	38753741	T	A	SNV	SCN10A	CCDS33736.1	r.4000a>u	c.4000A>T	p.I1334F	missense	0	0	0	0
PD54832	3	41278085	A	T	SNV	CTNNB1	CCDS2694.1	r.2241a>u	c.1961A>T	p.Y654F	missense	0	0	0	0
PD54832	3	43122113	T	C	SNV	POMGNT2	CCDS2709.1	r.1157a>g	c.811A>G	p.M271V	missense	0	0	2	0
PD54832	3	48678907	C	T	SNV	CELSR3	CCDS2775.1	r.9156g>a	c.8875G>A	p.E2959K	missense	1	0	2	1
PD54832	3	51897124	G	A	SNV	IQCF2	CCDS2835.1	r.262g>a	c.233G>A	p.R78Q	missense	1	1	5	0
PD54832	3	52692330	G	T	SNV	PBRM1	CCDS43099.1	r.630c>a	c.530C>A	p.S177Y	missense	0	0	0	0
PD54832	3	63981728	C	T	SNV	ATXN7	CCDS54603.1	r.2783c>u	c.2230C>T	p.P744S	missense	0	0	1	0
PD54832	3	99568382	C	T	SNV	FILIP1L	CCDS43117.1	r.2609g>a	c.2138G>A	p.G713E	missense	0	0	0	0
PD54832	3	107435541	A	G	SNV	BBX	CCDS46881.1	r.537a>g	c.250A>G	p.M84V	missense	0	0	2	0
PD54832	3	108344817	G	A	SNV	DZIP3	CCDS2952.1	r.811+1g>a	c.581+1G>A	p.?	ess_splice	0	0	0	0
PD54832	3	130095676	C	A	SNV	COL6A5	ENST00000265379	r.1158c>a	c.664C>A	p.Q222K	missense	0	0	0	0
PD54832	3	130686190	A	G	SNV	ATP2C1	CCDS56278.1	r.1552a>g	c.1337A>G	p.N446S	missense	0	0	0	0
PD54832	3	132415591	C	T	SNV	NPHP3	CCDS3078.1	r.2242g>a	c.2155G>A	p.G719S	missense	1	0	2	0
PD54832	3	134851666	A	T	SNV	EPHB1	CCDS46921.1	r.1442a>u	c.1072A>T	p.I358F	missense	0	0	0	0
PD54832	3	184717647	C	T	SNV	VPS8	CCDS46971.1	r.4171c>u	c.4000C>T	p.Q1334*	nonsense	0	0	0	0
PD54832	3	186917755	C	T	SNV	RTP1	CCDS3287.2	r.719c>u	c.689C>T	p.T230M	missense	0	0	0	1
PD54832	3	197427837	A	G	SNV	KIAA0226	CCDS43195.1	r.908u>c	c.908T>C	p.I303T	missense	0	0	0	0
PD54832	3	197495438	C	T	SNV	FYTTD1	CCDS3329.1	r.586c>u	c.364C>T	p.R122C	missense	0	0	1	0
PD54832	4	47938808	A	G	SNV	CNGA1	CCDS47050.1	r.2053u>c	c.1910T>C	p.I637T	missense	0	0	0	0
PD54832	4	57907085	T	C	SNV	IGFBP7	CCDS3512.1	r.524a>g	c.490A>G	p.T164A	missense	0	0	0	0
PD54832	4	69095169	C	T	SNV	TMPRSS11B	CCDS3521.1	r.914g>a	c.752G>A	p.R251Q	missense	1	4	24	1
PD54832	4	70071251	G	A	SNV	UGT2B11	CCDS3527.1	r.1046c>u	c.1037C>T	p.A346V	missense	1	14	73	1
PD54832	4	71346515	G	A	SNV	MUC7	CCDS3541.1	r.343-1g>a	c.55-1G>A	p.?	ess_splice	0	0	0	0
PD54832	4	71693603	T	A	SNV	GRSF1	CCDS47069.1	r.1219a>u	c.1101A>T	p.Q367H	missense	0	0	0	0
PD54832	4	86852200	G	T	SNV	ARHGAP24	CCDS3611.1	r.770+5g>u	c.112+5G>T	p.?	ess_splice	0	0	0	0
PD54832	5	163489	C	T	SNV	PLEKHG4B	CCDS34124.1	r.2284c>u	c.2234C>T	p.P745L	missense	0	0	0	0
PD54832	5	5242176	A	T	SNV	ADAMTS16	CCDS43299.1	r.2672a>u	c.2534A>T	p.Q845L	missense	0	0	0	0
PD54832	5	13766143	G	A	SNV	DNAH5	CCDS3882.1	r.10148c>u	c.10043C>T	p.P3348L	missense	0	0	0	0
PD54832	5	32090285	G	A	SNV	PDZD2	CCDS34137.1	r.7119g>a	c.6731G>A	p.G2244D	missense	0	0	0	0
PD54832	5	37310749	A	C	SNV	NUP155	CCDS3921.1	r.2737u>g	c.2533T>G	p.Y845D	missense	0	0	0	0
PD54832	5	38370477	G	T	SNV	EGFLAM	CCDS56363.1	r.971g>u	c.625G>T	p.D209Y	missense	0	0	0	0
PD54832	5	127614528	G	A	SNV	FBN2	CCDS34222.1	r.8119c>u	c.7144C>T	p.R2382*	nonsense	0	0	0	1
PD54832	5	140056403	G	C	SNV	HARS	CCDS4237.1	r.1750c>g	c.1030C>G	p.P344A	missense	0	0	0	0
PD54832	5	140174901	C	A	SNV	PCDHA2	CCDS54914.1	r.352c>a	c.352C>A	p.H118N	missense	0	0	0	0
PD54832	5	140262556	G	A	SNV	PCDHA13	CCDS4240.1	r.703g>a	c.703G>A	p.V235M	missense	0	0	0	0
PD54832	5	140308617	T	G	SNV	PCDHAC1	CCDS4241.1	r.2140u>g	c.2140T>G	p.C714G	missense	0	0	0	0
PD54832	5	140581362	C	A	SNV	PCDHB11	CCDS4253.1	r.2015c>a	c.2015C>A	p.P672Q	missense	0	0	0	0
PD54832	5	149361174	A	T	SNV	SLC26A2	CCDS4300.1	r.2286a>u	c.2018A>T	p.D673V	missense	0	0	1	0
PD54832	5	175307023	C	T	SNV	CPLX2	CCDS4396.1	r.1023c>u	c.380C>T	p.P127L	missense	0	0	0	1
PD54832	5	176815155	A	G	SNV	SLC34A1	CCDS4418.1	r.896a>g	c.805A>G	p.I269V	missense	0	0	0	0
PD54832	5	178556993	G	C	SNV	ADAMTS2	CCDS4444.1	r.2499c>g	c.2397C>G	p.D799E	missense	0	0	0	0
PD54832	6	13814341	G	T	SNV	MCUR1	CCDS35495.1	r.460c>a	c.321C>A	p.S107R	missense	0	0	0	0
PD54832	6	29080040	C	G	SNV	OR2J3	CCDS43433.1	r.373c>g	c.373C>G	p.R125G	missense	0	0	0	0
PD54832	6	29430295	A	G	SNV	OR2H1	CCDS4660.1	r.1214a>g	c.749A>G	p.Y250C	missense	0	0	0	1
PD54832	6	31895887	G	A	SNV	C2	CCDS4728.1	r.478g>a	c.202G>A	p.G68R	missense	0	0	2	0
PD54832	6	32030156	G	A	SNV	TNXB	ENST00000375247	r.7148c>u	c.6946C>T	p.P2316S	missense	0	0	0	0
PD54832	6	36943476	A	G	SNV	MTCH1	CCDS64411.1	r.844u>c	c.719T>C	p.I240T	missense	0	0	2	0
PD54832	6	52701107	G	T	SNV	GSTA5	CCDS4946.1	r.229c>a	c.199C>A	p.Q67K	missense	0	0	0	0
PD54832	6	56490021	A	C	SNV	DST	CCDS47443.1	r.3361u>g	c.3153T>G	p.D1051E	missense	0	0	0	0
PD54832	6	84234092	G	A	SNV	PRSS35	CCDS4999.1	r.1277g>a	c.932G>A	p.G311E	missense	0	0	0	1
PD54832	6	89814857	G	A	SNV	SRSF12	CCDS47459.1	r.591c>u	c.397C>T	p.R133W	missense	0	0	0	0
PD54832	6	117683840	C	A	SNV	ROS1	CCDS5116.1	r.3506g>u	c.3307G>T	p.A1103S	missense	0	0	0	0
PD54832	6	133804171	G	A	SNV	EYA4	CCDS5165.1	r.1573g>a	c.1109G>A	p.R370H	missense	1	0	5	1
PD54832	6	152652265	C	T	SNV	SYNE1	CCDS5236.2	r.14157g>a	c.13555G>A	p.E4519K	missense	1	1	6	1
PD54832	6	161012099	C	T	SNV	LPA	CCDS43523.1	r.3785g>a	c.3664G>A	p.A1222T	missense	0	0	0	0
PD54832	6	170072493	C	T	SNV	WDR27	CCDS47520.2	r.300-1g>a	c.190-1G>A	p.?	ess_splice	0	0	0	0
PD54832	7	4050732	G	A	SNV	SDK1	CCDS34590.1	r.2405g>a	c.2266G>A	p.A756T	missense	0	0	1	1
PD54832	7	4917452	C	T	SNV	RADIL	CCDS43544.1	r.507g>a	c.319G>A	p.A107T	missense	0	0	0	0
PD54832	7	44180648	C	T	SNV	MYL7	CCDS5478.1	r.56g>a	c.29G>A	p.G10D	missense	0	0	0	0
PD54832	7	44260431	G	T	SNV	CAMK2B	CCDS5483.1	r.1744c>a	c.1667C>A	p.A556D	missense	0	0	0	1
PD54832	7	48068463	C	T	SNV	SUN3	CCDS34636.1	r.233g>a	c.73G>A	p.A25T	missense	0	0	0	1
PD54832	7	82579159	C	T	SNV	PCLO	CCDS47630.1	r.11083g>a	c.10745G>A	p.S3582N	missense	0	0	0	0
PD54832	7	86415775	G	A	SNV	GRM3	CCDS5600.1	r.1766g>a	c.667G>A	p.G223R	missense	0	0	0	1
PD54832	7	92734701	A	G	SNV	SAMD9	CCDS34680.1	r.980u>c	c.710T>C	p.F237S	missense	0	0	0	0
PD54832	7	94232663	A	G	SNV	SGCE	CCDS47643.1	r.790u>c	c.764T>C	p.V255A	missense	0	0	1	0
PD54832	7	100678017	C	T	SNV	MUC17	CCDS34711.1	r.3384c>u	c.3320C>T	p.P1107L	missense	0	0	0	0
PD54832	7	100843797	C	A	SNV	MOGAT3	CCDS5714.1	r.277-1g>u	c.110-1G>T	p.?	ess_splice	0	0	0	0
PD54832	7	105655585	C	T	SNV	CDHR3	CCDS47684.1	r.1333c>u	c.1253C>T	p.P418L	missense	0	0	0	0
PD54832	7	107595953	A	G	SNV	LAMB1	CCDS5750.1	r.3044u>c	c.2813T>C	p.V938A	missense	0	0	0	0
PD54832	7	127240371	G	C	SNV	FSCN3	CCDS34746.1	r.1634g>c	c.1415G>C	p.G472A	missense	0	0	0	0
PD54832	7	149462524	G	A	SNV	ZNF467	CCDS5899.1	r.1481c>u	c.1067C>T	p.A356V	missense	0	0	0	0
PD54832	7	150762038	A	G	SNV	SLC4A2	CCDS5917.1	r.1603a>g	c.563A>G	p.K188R	missense	0	0	0	0
PD54832	8	27312078	G	A	SNV	PTK2B	CCDS6057.1	r.3572g>a	c.2764G>A	p.G922R	missense	0	0	0	0
PD54832	8	29989572	C	T	SNV	MBOAT4	CCDS47835.1	r.1280g>a	c.1195G>A	p.V399I	missense	0	0	0	0
PD54832	8	30705524	A	T	SNV	TEX15	CCDS6080.1	r.1085u>a	c.1010T>A	p.L337Q	missense	0	0	0	0
PD54832	8	39018470	G	A	SNV	ADAM32	CCDS47846.1	r.707g>a	c.580G>A	p.V194M	missense	1	1	8	0
PD54832	8	39843046	G	A	SNV	IDO2	ENST00000502986	r.730+5g>a	c.488+5G>A	p.?	ess_splice	0	0	0	0
PD54832	8	52320865	C	T	SNV	PXDNL	CCDS47855.1	r.3420g>a	c.3319G>A	p.V1107M	missense	0	0	3	1
PD54832	8	70850604	G	C	SNV	AC090574.1	ENST00000602248	r.202g>c	c.202G>C	p.V68L	missense	0	0	0	0
PD54832	8	87655978	C	T	SNV	CNGB3	CCDS6244.1	r.1226+1g>a	c.1178+1G>A	p.?	ess_splice	0	0	0	0
PD54832	8	104427292	T	G	SNV	DCAF13	CCDS34934.1	r.351u>g	c.74T>G	p.L25R	missense	0	0	0	0
PD54832	8	113529313	A	G	SNV	CSMD3	CCDS6315.1	r.4951u>c	c.4706T>C	p.I1569T	missense	0	0	0	0
PD54832	8	124440202	A	C	SNV	WDYHV1	CCDS6344.1	r.247a>c	c.122A>C	p.N41T	missense	0	0	1	0
PD54832	8	141301121	T	C	SNV	TRAPPC9	CCDS34946.1	r.2134a>g	c.2119A>G	p.M707V	missense	1	1	1	1
PD54832	8	143866669	G	A	SNV	LY6D	CCDS6390.1	r.431c>u	c.355C>T	p.L119F	missense	0	0	0	0
PD54832	9	712648	A	G	SNV	KANK1	CCDS34976.1	r.2534a>g	c.1882A>G	p.I628V	missense	1	0	7	0
PD54832	9	13126582	C	T	SNV	MPDZ	CCDS47951.1	r.4787g>a	c.4565G>A	p.R1522Q	missense	0	0	0	0
PD54832	9	18661980	G	A	SNV	ADAMTSL1	CCDS47954.1	r.1333g>a	c.994G>A	p.V332M	missense	0	0	0	0
PD54832	9	21202067	C	T	SNV	IFNA7	CCDS34995.1	r.138g>a	c.98G>A	p.R33H	missense	0	0	7	1
PD54832	9	37354743	G	A	SNV	ZCCHC7	CCDS6608.2	r.1226g>a	c.1120G>A	p.V374I	missense	0	0	0	0
PD54832	9	77386695	C	T	SNV	TRPM6	CCDS6647.1	r.3698g>a	c.3460G>A	p.V1154M	missense	1	1	12	1
PD54832	9	86421311	T	C	SNV	GKAP1	CCDS35049.1	r.523a>g	c.122A>G	p.K41R	missense	0	0	0	0
PD54832	9	99581643	C	T	SNV	ZNF782	CCDS35075.1	r.1324g>a	c.662G>A	p.R221K	missense	0	0	0	0
PD54832	9	113234454	T	C	SNV	SVEP1	CCDS48004.1	r.3086a>g	c.2749A>G	p.I917V	missense	0	0	0	0
PD54832	9	113563243	G	A	SNV	MUSK	CCDS48005.1	r.2719g>a	c.2585G>A	p.R862K	missense	0	0	0	0
PD54832	9	129038121	C	G	SNV	RP11-343J18.1	ENST00000419853	r.72+5g>c	-	-	nc_ess_splice	0	0	0	0
PD54832	9	139368596	C	T	SNV	SEC16A	CCDS55351.1	r.3546g>a	c.3472G>A	p.A1158T	missense	0	0	1	0
PD54832	10	7773928	A	T	SNV	ITIH2	CCDS31141.1	r.1782a>u	c.1616A>T	p.D539V	missense	0	0	0	0
PD54832	10	13040427	AC	A	INDEL	CCDC3	CCDS7093.1	r.586delG	c.459delG	p.M153fs*69	frameshift	NA	NA	NA	NA
PD54832	10	13652091	T	C	SNV	PRPF18	CCDS7100.1	r.576u>c	c.416T>C	p.L139P	missense	0	0	0	0
PD54832	10	69648721	T	C	SNV	SIRT1	CCDS7273.1	r.682u>c	c.629T>C	p.I210T	missense	0	0	0	0
PD54832	10	129921380	C	T	SNV	MKI67	CCDS7659.1	r.522g>a	c.146G>A	p.C49Y	missense	0	0	0	0
PD54832	11	802838	C	T	SNV	PIDD	CCDS7716.1	r.905g>a	c.763G>A	p.V255M	missense	0	0	0	0
PD54832	11	6292496	G	A	SNV	CCKBR	CCDS7761.1	r.1260g>a	c.1067G>A	p.R356H	missense	0	0	0	1
PD54832	11	46419410	C	T	SNV	AMBRA1	CCDS31475.1	r.3577g>a	c.3217G>A	p.V1073M	missense	1	0	0	1
PD54832	11	46900518	A	G	SNV	LRP4	CCDS31478.1	r.3319u>c	c.3076T>C	p.F1026L	missense	0	0	0	0
PD54832	11	48145367	T	A	SNV	PTPRJ	CCDS7945.1	r.1171u>a	c.819T>A	p.Y273*	nonsense	0	0	0	0
PD54832	11	56020294	G	A	SNV	OR5T3	CCDS31524.1	r.619g>a	c.619G>A	p.V207I	missense	0	0	0	1
PD54832	11	56510489	A	T	SNV	OR9G4	CCDS31537.1	r.799u>a	c.799T>A	p.Y267N	missense	0	0	0	0
PD54832	11	61096888	C	T	SNV	DDB1	CCDS31576.1	r.894g>a	c.496G>A	p.D166N	missense	0	0	0	0
PD54832	11	62886491	G	C	SNV	SLC22A24	ENST00000326192	r.1165c>g	c.723C>G	p.Y241*	nonsense	0	0	0	0
PD54832	11	66393934	A	G	SNV	RBM14	CCDS8147.1	r.1944a>g	c.1805A>G	p.Y602C	missense	0	0	1	0
PD54832	11	72006559	C	T	SNV	CLPB	CCDS8215.1	r.1727g>a	c.1553G>A	p.R518H	missense	0	0	1	0
PD54832	11	88911177	AT	A	INDEL	TYR	CCDS8284.1	r.559delU	c.57delT	p.F20fs*11	frameshift	NA	NA	NA	NA
PD54832	11	89088203	G	A	SNV	NOX4	CCDS8285.1	r.1383c>u	c.1144C>T	p.R382*	nonsense	1	0	1	1
PD54832	11	101362348	C	T	SNV	TRPC6	CCDS8311.1	r.1492g>a	c.1067G>A	p.G356D	missense	0	0	0	0
PD54832	11	113712485	T	C	SNV	USP28	CCDS31680.1	r.343a>g	c.274A>G	p.I92V	missense	0	0	0	0
PD54832	11	134153716	A	T	SNV	GLB1L3	CCDS44780.1	r.613a>u	c.613A>T	p.I205F	missense	0	0	0	0
PD54832	12	6127995	A	G	SNV	VWF	CCDS8539.1	r.4844u>c	c.4589T>C	p.V1530A	missense	0	0	0	0
PD54832	12	7295882	C	G	SNV	CLSTN3	CCDS8575.1	r.2272c>g	c.1822C>G	p.P608A	missense	0	0	0	0
PD54832	12	10954530	G	A	SNV	TAS2R7	CCDS8631.1	r.697c>u	c.640C>T	p.R214*	nonsense	1	29	947	1
PD54832	12	12288177	C	T	SNV	LRP6	CCDS8647.1	r.3742g>a	c.3665G>A	p.G1222E	missense	0	0	0	0
PD54832	12	15807157	A	T	SNV	EPS8	CCDS31753.1	r.1609u>a	c.1172T>A	p.I391N	missense	0	0	0	0
PD54832	12	25264806	G	A	SNV	CASC1	CCDS31759.2	r.1745c>u	c.1679C>T	p.T560I	missense	0	0	0	0
PD54832	12	45059368	C	T	SNV	NELL2	CCDS44863.1	r.1865g>a	c.1493G>A	p.R498H	missense	1	0	5	1
PD54832	12	48962957	G	A	SNV	LALBA	CCDS8765.1	r.226c>u	c.200C>T	p.T67M	missense	1	0	24	0
PD54832	12	53007498	C	T	SNV	KRT73	CCDS8834.1	r.993g>a	c.958G>A	p.E320K	missense	0	0	0	0
PD54832	12	57107412	C	T	SNV	NACA	CCDS44925.2	r.2459g>a	c.2420G>A	p.R807Q	missense	1	0	0	1
PD54832	12	70988499	A	T	SNV	PTPRB	CCDS44943.1	r.1309u>a	c.1264T>A	p.S422T	missense	0	0	0	0
PD54832	12	95694220	GAAGTGGTCTGACCACTGCCCCTCCAACTCCCAGGGACTCATTACAGCCCTCCATTAAGCAGAGGCTGGCACGGCTACAGC	G	INDEL	VEZT	CCDS44954.1	r.2217_2296del80	c.2112_2191del80	p.S705fs*17	frameshift	NA	NA	NA	NA
PD54832	12	109509423	C	T	SNV	USP30	CCDS9123.2	r.580c>u	c.487C>T	p.H163Y	missense	0	0	0	1
PD54832	12	117728173	C	T	SNV	NOS1	CCDS55890.1	r.916g>a	c.911G>A	p.R304H	missense	0	0	0	1
PD54832	12	121431403	C	A	SNV	HNF1A	CCDS9209.1	r.833c>a	c.607C>A	p.R203S	missense	0	0	0	0
PD54832	12	124099826	C	T	SNV	DDX55	CCDS9251.1	r.969c>u	c.919C>T	p.R307C	missense	0	0	2	1
PD54832	12	124229259	C	G	SNV	ATP6V0A2	CCDS9254.1	r.1690c>g	c.1442C>G	p.S481C	missense	0	0	0	0
PD54832	12	125811172	G	A	SNV	TMEM132B	CCDS41859.1	r.11g>a	c.3G>A	p.M1I	start_lost	0	0	0	0
PD54832	12	129558869	G	A	SNV	TMEM132D	CCDS9266.1	r.3178c>u	c.2851C>T	p.P951S	missense	0	0	0	1
PD54832	12	133218805	G	A	SNV	POLE	CCDS9278.1	r.5175c>u	c.5131C>T	p.Q1711*	nonsense	0	0	0	0
PD54832	12	133256082	C	T	SNV	POLE	CCDS9278.1	r.622+1g>a	c.578+1G>A	p.?	ess_splice	0	0	0	0
PD54832	13	20012252	C	T	SNV	TPTE2	CCDS45014.1	r.1060g>a	c.1015G>A	p.E339K	missense	1	0	1	1
PD54832	13	20067618	C	T	SNV	TPTE2	CCDS45014.1	r.80g>a	c.35G>A	p.G12E	missense	0	0	0	1
PD54832	13	24892968	G	A	SNV	C1QTNF9	CCDS9306.1	r.264g>a	c.179G>A	p.R60H	missense	1	1	12	1
PD54832	13	75873645	TA	T	INDEL	TBC1D4	CCDS41901.1	r.3323delU	c.2976delT	p.F992fs*4	frameshift	NA	NA	NA	NA
PD54832	13	103288635	C	T	SNV	TPP2	CCDS9502.1	r.1607c>u	c.1571C>T	p.T524I	missense	0	0	0	0
PD54832	13	111926250	G	A	SNV	ARHGEF7	CCDS45068.1	r.1476g>a	c.1226G>A	p.R409H	missense	0	0	1	1
PD54832	14	20248557	G	A	SNV	OR4M1	CCDS32021.1	r.157g>a	c.76G>A	p.V26I	missense	0	0	0	0
PD54832	14	20612460	G	A	SNV	OR4N5	CCDS32031.1	r.566g>a	c.566G>A	p.C189Y	missense	0	0	0	0
PD54832	14	24588389	C	G	SNV	DCAF11	CCDS9610.1	r.1542c>g	c.815C>G	p.A272G	missense	0	0	0	0
PD54832	14	35564311	C	G	SNV	PPP2R3C	CCDS9654.1	r.1272g>c	c.918G>C	p.M306I	missense	0	0	0	0
PD54832	14	35593037	G	A	SNV	KIAA0391	CCDS32063.1	r.946g>a	c.586G>A	p.D196N	missense	0	0	0	0
PD54832	14	52922128	C	T	SNV	TXNDC16	CCDS32083.1	r.2128g>a	c.1756G>A	p.E586K	missense	0	0	0	0
PD54832	14	61190141	G	T	SNV	SIX4	CCDS9749.2	r.712c>a	c.652C>A	p.R218S	missense	0	0	0	0
PD54832	14	100593100	C	T	SNV	EVL	CCDS9955.1	r.702c>u	c.479C>T	p.S160L	missense	0	0	2	0
PD54832	15	22928457	G	A	SNV	CYFIP1	CCDS10009.1	r.459g>a	c.334G>A	p.V112M	missense	0	0	0	0
PD54832	15	23890158	G	A	SNV	MAGEL2	ENST00000532292	r.1018c>u	c.923C>T	p.P308L	missense	0	0	0	0
PD54832	15	30012849	G	T	SNV	TJP1	CCDS42007.1	r.2951c>a	c.2476C>A	p.P826T	missense	0	0	0	0
PD54832	15	31294207	C	A	SNV	TRPM1	CCDS58347.1	r.5061g>u	c.4747G>T	p.G1583*	nonsense	0	0	0	0
PD54832	15	40662161	G	C	SNV	DISP2	CCDS10056.1	r.3935g>c	c.3848G>C	p.C1283S	missense	0	0	0	0
PD54832	15	42168813	T	C	SNV	SPTBN5	CCDS61599.1	r.4112a>g	c.3884A>G	p.Q1295R	missense	0	0	0	0
PD54832	15	52537550	C	A	SNV	MYO5C	CCDS42036.1	r.2340+1g>u	c.2178+1G>T	p.?	ess_splice	0	0	0	0
PD54832	15	64968355	T	C	SNV	ZNF609	CCDS32270.1	r.3430u>c	c.3302T>C	p.L1101P	missense	0	0	0	0
PD54832	15	67636445	A	G	SNV	IQCH	CCDS32273.1	r.619a>g	c.553A>G	p.R185G	missense	0	0	0	0
PD54832	15	74922151	T	G	SNV	CLK3	CCDS45304.1	r.2305u>g	c.1844T>G	p.L615R	missense	0	0	0	0
PD54832	15	75116714	G	A	SNV	LMAN1L	CCDS10270.1	r.1485g>a	c.1346G>A	p.R449H	missense	1	0	5	0
PD54832	15	75899582	C	T	SNV	SNUPN	CCDS10281.1	r.1154g>a	c.575G>A	p.R192Q	missense	1	0	5	1
PD54832	15	90346945	G	A	SNV	ANPEP	CCDS10356.1	r.1684c>u	c.1370C>T	p.T457I	missense	0	0	0	0
PD54832	16	1261577	C	T	SNV	CACNA1H	CCDS45375.1	r.4695c>u	c.4447C>T	p.R1483C	missense	0	0	0	0
PD54832	16	1636180	C	T	SNV	IFT140	CCDS10439.1	r.1470g>a	c.1106G>A	p.W369*	nonsense	0	0	0	0
PD54832	16	2834656	C	T	SNV	PRSS33	CCDS42110.1	r.992g>a	c.832G>A	p.V278I	missense	1	5	243	1
PD54832	16	19613050	T	C	SNV	C16orf62	CCDS32397.2	r.1099+5u>c	c.1051+5T>C	p.?	ess_splice	0	0	0	0
PD54832	16	20554458	C	T	SNV	ACSM2B	CCDS10586.1	r.1577g>a	c.1408G>A	p.G470R	missense	1	0	12	1
PD54832	16	22335917	T	C	SNV	POLR3E	CCDS10605.1	r.1389u>c	c.1222T>C	p.F408L	missense	0	0	0	0
PD54832	16	49669838	G	T	SNV	ZNF423	CCDS32445.1	r.3279c>a	c.3225C>A	p.S1075R	missense	0	0	0	0
PD54832	16	53191106	A	G	SNV	CHD9	CCDS45485.1	r.1314a>g	c.1105A>G	p.T369A	missense	0	0	0	0
PD54832	16	57057706	G	A	SNV	NLRC5	CCDS10773.1	r.590g>a	c.365G>A	p.R122H	missense	0	0	3	1
PD54832	16	67221434	C	T	SNV	EXOC3L1	CCDS10832.1	r.975g>a	c.734G>A	p.R245H	missense	0	0	1	1
PD54832	16	67697941	C	G	SNV	ENKD1	CCDS10844.1	r.800g>c	c.478G>C	p.E160Q	missense	0	0	0	0
PD54832	16	69726889	G	A	SNV	NFAT5	CCDS45518.1	r.4369g>a	c.3161G>A	p.S1054N	missense	0	0	0	0
PD54832	16	74708887	T	C	SNV	MLKL	CCDS32487.1	r.1816a>g	c.1352A>G	p.H451R	missense	0	0	0	0
PD54832	16	90001964	G	A	SNV	TUBB3	CCDS10988.1	r.1228g>a	c.1105G>A	p.G369R	missense	0	0	0	0
PD54832	17	1577830	T	C	SNV	PRPF8	CCDS11010.1	r.3471a>g	c.3205A>G	p.N1069D	missense	0	0	1	1
PD54832	17	7578205	C	T	SNV	TP53	CCDS11118.1	r.834g>a	c.644G>A	p.S215N	missense	0	0	0	1
PD54832	17	7701073	C	T	SNV	DNAH2	CCDS32551.1	r.9616c>u	c.8156C>T	p.A2719V	missense	0	0	0	0
PD54832	17	18160266	C	T	SNV	FLII	CCDS11192.1	r.357g>a	c.131G>A	p.G44D	missense	0	0	0	0
PD54832	17	26857822	G	A	SNV	FOXN1	CCDS11232.1	r.915g>a	c.886G>A	p.E296K	missense	0	0	1	0
PD54832	17	39323848	A	G	SNV	KRTAP4-3	CCDS42331.1	r.577u>c	c.577T>C	p.S193P	missense	0	0	0	0
PD54832	17	39521214	G	A	SNV	KRT33B	CCDS11389.1	r.964c>u	c.914C>T	p.A305V	missense	0	0	0	0
PD54832	17	40831638	G	C	SNV	CCR10	CCDS11435.1	r.1042c>g	c.1022C>G	p.P341R	missense	0	0	0	0
PD54832	17	61564024	A	G	SNV	ACE	CCDS11637.1	r.2189a>g	c.2165A>G	p.K722R	missense	0	0	0	0
PD54832	17	62050107	G	A	SNV	SCN4A	CCDS45761.1	r.172c>u	c.95C>T	p.A32V	missense	0	0	7	0
PD54832	17	62504776	A	G	SNV	CEP95	CCDS45763.1	r.596a>g	c.86A>G	p.Q29R	missense	0	0	0	0
PD54832	17	72997517	C	T	SNV	CDR2L	CCDS11710.2	r.686c>u	c.274C>T	p.R92W	missense	0	0	2	0
PD54832	17	79846116	C	T	SNV	ALYREF	CCDS32768.2	r.786+1g>a	c.780+1G>A	p.?	ess_splice	0	0	0	0
PD54832	17	80573796	CACAGCTTGTCA	C	INDEL	WDR45B	CCDS11815.2	r.1218_1228delUGACAAGCUGU	c.1023_1033delTGACAAGCTGT	p.D341fs*59	frameshift	NA	NA	NA	NA
PD54832	17	80789304	G	A	SNV	ZNF750	CCDS11819.1	r.1861c>u	c.1027C>T	p.R343*	nonsense	0	0	0	1
PD54832	18	8638199	A	G	SNV	RAB12	CCDS42410.1	r.957a>g	c.674A>G	p.Q225R	missense	0	0	0	0
PD54832	18	19623313	G	A	SNV	RP11-595B24.1	ENST00000584898	r.174+1g>a	-	-	nc_ess_splice	0	0	0	0
PD54832	18	29691722	G	A	SNV	RNF138	CCDS11903.1	r.574g>a	c.116G>A	p.C39Y	missense	0	0	0	0
PD54832	18	43249386	C	G	SNV	SLC14A2	CCDS11924.1	r.2968c>g	c.2152C>G	p.L718V	missense	0	0	1	0
PD54832	18	60191304	G	C	SNV	ZCCHC2	CCDS45880.1	r.1065g>c	c.647G>C	p.G216A	missense	0	0	0	0
PD54832	18	61228352	C	T	SNV	SERPINB12	CCDS11984.1	r.419c>u	c.419C>T	p.T140M	missense	1	1	7	1
PD54832	19	497869	C	T	SNV	MADCAM1	CCDS12028.1	r.135c>u	c.89C>T	p.P30L	missense	0	0	0	0
PD54832	19	757731	G	A	SNV	MISP	CCDS12042.1	r.888g>a	c.785G>A	p.R262H	missense	0	0	2	1
PD54832	19	2444441	A	G	SNV	LMNB2	CCDS12090.2	r.425u>c	c.362T>C	p.I121T	missense	0	0	0	0
PD54832	19	4217420	G	A	SNV	ANKRD24	CCDS45925.1	r.2539g>a	c.2263G>A	p.E755K	missense	0	0	0	0
PD54832	19	4217465	G	A	SNV	ANKRD24	CCDS45925.1	r.2584g>a	c.2308G>A	p.E770K	missense	0	0	0	0
PD54832	19	8159390	C	T	SNV	FBN3	CCDS12196.1	r.6260g>a	c.5845G>A	p.E1949K	missense	0	0	0	1
PD54832	19	11557131	A	G	SNV	PRKCSH	CCDS32911.1	r.1064a>g	c.728A>G	p.D243G	missense	0	0	0	0
PD54832	19	12125716	T	TA	INDEL	ZNF433	CCDS45983.1	r.2136_2137insu	c.1965_1966insT	p.R656fs*1	frameshift	NA	NA	NA	NA
PD54832	19	13318597	C	T	SNV	CACNA1A	CCDS45998.1	r.7051g>a	c.7051G>A	p.G2351R	missense	0	0	0	1
PD54832	19	13428114	C	T	SNV	CACNA1A	CCDS45998.1	r.1367g>a	c.1367G>A	p.S456N	missense	0	0	0	0
PD54832	19	17922907	C	G	SNV	B3GNT3	CCDS12364.1	r.1242c>g	c.1095C>G	p.C365W	missense	0	0	0	0
PD54832	19	18266814	G	A	SNV	PIK3R2	CCDS12371.1	r.725g>a	c.125G>A	p.G42D	missense	0	0	0	0
PD54832	19	18330206	G	C	SNV	PDE4C	CCDS12373.1	r.1676c>g	c.804C>G	p.D268E	missense	0	0	0	0
PD54832	19	18853780	G	A	SNV	CRTC1	CCDS42525.1	r.212g>a	c.187G>A	p.G63R	missense	0	0	0	0
PD54832	19	19368663	G	A	SNV	HAPLN4	CCDS12398.1	r.1236c>u	c.1172C>T	p.A391V	missense	0	0	0	0
PD54832	19	36050850	T	C	SNV	ATP4A	CCDS12467.1	r.942a>g	c.913A>G	p.I305V	missense	0	0	0	0
PD54832	19	40993742	C	T	SNV	SPTBN4	CCDS12559.1	r.394c>u	c.308C>T	p.S103F	missense	0	0	0	0
PD54832	19	41094550	G	A	SNV	SHKBP1	CCDS12560.1	r.1406g>a	c.1357G>A	p.V453M	missense	0	0	1	0
PD54832	19	41119854	C	T	SNV	LTBP4	ENST00000308370	r.2791c>u	c.2791C>T	p.Q931*	nonsense	0	0	0	0
PD54832	19	42482121	C	A	SNV	ATP1A3	CCDS58664.1	r.2103g>u	c.1949G>T	p.R650L	missense	0	0	0	0
PD54832	19	43411916	C	T	SNV	PSG6	CCDS12613.1	r.842g>a	c.797G>A	p.R266Q	missense	1	1	12	1
PD54832	19	49514339	A	G	SNV	RUVBL2	CCDS42588.1	r.1335a>g	c.871A>G	p.I291V	missense	0	0	0	0
PD54832	19	50128102	A	T	SNV	PRR12	CCDS46143.1	r.5735a>u	c.5723A>T	p.D1908V	missense	0	0	0	0
PD54832	19	50549183	A	T	SNV	ZNF473	CCDS33077.1	r.1978a>u	c.1483A>T	p.T495S	missense	0	0	0	0
PD54832	19	50804937	A	T	SNV	MYH14	CCDS54295.1	r.5519a>u	c.5489A>T	p.E1830V	missense	0	0	0	0
PD54832	19	50881056	C	T	SNV	NR1H2	CCDS42593.1	r.345c>u	c.110C>T	p.P37L	missense	0	0	2	1
PD54832	19	51871187	C	A	SNV	CLDND2	CCDS12829.1	r.689g>u	c.263G>T	p.G88V	missense	0	0	0	0
PD54832	19	54578295	G	A	SNV	TARM1	CCDS46173.1	r.167c>u	c.142C>T	p.R48*	nonsense	0	0	0	1
PD54832	19	57088657	C	T	SNV	ZNF470	CCDS33122.1	r.1546c>u	c.860C>T	p.T287I	missense	0	0	0	1
PD54832	20	2443768	G	T	SNV	SNRPB	CCDS13026.1	r.689c>a	c.526C>A	p.P176T	missense	0	0	0	0
PD54832	20	17462330	T	C	SNV	PCSK2	CCDS13125.1	r.1847u>c	c.1532T>C	p.I511T	missense	0	0	0	0
PD54832	20	29896325	G	A	SNV	DEFB116	CCDS42860.1	r.64c>u	c.64C>T	p.P22S	missense	0	0	0	0
PD54832	20	33033171	A	G	SNV	ITCH	CCDS58768.1	r.1304a>g	c.1168A>G	p.T390A	missense	0	0	0	0
PD54832	20	35443779	C	T	SNV	SOGA1	CCDS54459.1	r.2408g>a	c.2066G>A	p.C689Y	missense	1	0	10	0
PD54832	20	39317353	G	T	SNV	MAFB	CCDS13311.1	r.528c>a	c.138C>A	p.C46*	nonsense	0	0	0	0
PD54832	20	47850210	C	T	SNV	DDX27	CCDS13416.1	r.1339c>u	c.1330C>T	p.P444S	missense	0	0	0	0
PD54832	20	47990025	T	C	SNV	KCNB1	CCDS13418.1	r.2239a>g	c.2072A>G	p.Y691C	missense	0	0	0	0
PD54832	20	57767771	C	T	SNV	ZNF831	CCDS42894.1	r.1697c>u	c.1697C>T	p.A566V	missense	0	0	0	1
PD54832	20	61908650	G	A	SNV	ARFGAP1	CCDS13516.1	r.496g>a	c.436G>A	p.V146M	missense	0	0	5	1
PD54832	20	62234413	C	T	SNV	GMEB2	CCDS13528.1	r.741g>a	c.262G>A	p.A88T	missense	0	0	0	0
PD54832	21	16337045	ATTCT	A	INDEL	NRIP1	CCDS13568.1	r.4178_4181delAGAA	c.3465_3468delAGAA	p.K1155fs*15	frameshift	NA	NA	NA	NA
PD54832	21	40608573	G	A	SNV	BRWD1	CCDS13662.1	r.3042c>u	c.2714C>T	p.S905F	missense	0	0	0	0
PD54832	21	43166815	G	A	SNV	RIPK4	CCDS13675.1	r.855c>u	c.790C>T	p.R264W	missense	1	0	5	1
PD54832	21	46897358	C	T	SNV	COL18A1	CCDS42972.1	r.1544c>u	c.1502C>T	p.T501M	missense	1	0	3	0
PD54832	21	47614406	G	A	SNV	LSS	CCDS13733.1	r.2066c>u	c.1987C>T	p.R663W	missense	0	0	0	1
PD54832	22	17450865	C	T	SNV	GAB4	CCDS42976.1	r.1013g>a	c.905G>A	p.G302D	missense	0	0	0	0
PD54832	22	18609352	A	C	SNV	TUBA8	CCDS13751.1	r.680a>c	c.607A>C	p.M203L	missense	0	0	0	0
PD54832	22	26422740	G	A	SNV	MYO18B	CCDS54507.1	r.7050g>a	c.6800G>A	p.G2267E	missense	0	0	0	0
PD54832	22	26761523	G	A	SNV	SEZ6L	CCDS13833.1	r.2880g>a	c.2785G>A	p.V929M	missense	0	0	0	0
PD54832	22	28501280	C	T	SNV	TTC28	CCDS46678.1	r.3436g>a	c.3294G>A	p.M1098I	missense	0	0	0	0
PD54832	22	38471075	C	T	SNV	PICK1	CCDS13965.1	r.1531c>u	c.1184C>T	p.P395L	missense	0	0	0	0
PD54832	22	41246883	T	C	SNV	ST13	CCDS14006.1	r.594a>g	c.112A>G	p.M38V	missense	1	0	0	0
PD54832	22	50724324	T	C	SNV	PLXNB2	CCDS43035.1	r.2134a>g	c.1993A>G	p.S665G	missense	0	0	1	0
PD54832	22	50879409	G	GC	INDEL	PPP6R2	CCDS56235.1	r.2830_2831insc	c.2455_2456insC	p.L822fs*18	frameshift	NA	NA	NA	NA
PD54832	22	51113582	A	G	SNV	SHANK3	ENST00000262795	r.170a>g	c.170A>G	p.Q57R	missense	0	0	0	0
PD54832	X	2688599	G	C	SNV	XG	CCDS48073.1	r.293g>c	c.70G>C	p.D24H	missense	0	0	0	0
PD54832	X	12905306	C	G	SNV	TLR7	CCDS14151.1	r.1818c>g	c.1679C>G	p.T560R	missense	0	0	0	0
PD54832	X	12994392	A	C	SNV	TMSB4X	CCDS35202.1	r.1164a>c	c.12A>C	p.K4N	missense	0	0	0	0
PD54832	X	19416444	C	T	SNV	MAP3K15	ENST00000338883	r.1966g>a	c.1966G>A	p.V656I	missense	0	0	0	0
PD54832	X	23398114	C	T	SNV	PTCHD1	CCDS35215.2	r.1618c>u	c.758C>T	p.T253M	missense	0	0	0	1
PD54832	X	47747474	G	A	SNV	ZNF81	CCDS43933.1	r.499g>a	c.131G>A	p.R44H	missense	0	0	3	0
PD54832	X	48053630	C	T	SNV	SSX5	CCDS14288.1	r.391g>a	c.338G>A	p.R113H	missense	1	0	7	1
PD54832	X	48336481	G	T	SNV	FTSJ1	CCDS14294.1	r.369g>u	c.46G>T	p.A16S	missense	0	0	0	0
PD54832	X	48687945	T	A	SNV	ERAS	CCDS35246.1	r.663u>a	c.412T>A	p.W138R	missense	0	0	0	0
PD54832	X	48822649	G	A	SNV	KCND1	CCDS14314.1	r.2829c>u	c.1531C>T	p.R511C	missense	0	0	0	0
PD54832	X	50376391	TC	T	INDEL	SHROOM4	CCDS35277.1	r.2707delG	c.2681delG	p.G894fs*3	frameshift	NA	NA	NA	NA
PD54832	X	53112240	G	A	SNV	TSPYL2	CCDS14350.1	r.692g>a	c.560G>A	p.R187K	missense	0	0	0	0
PD54832	X	99551675	G	A	SNV	PCDH19	CCDS55462.1	r.4723c>u	c.3047C>T	p.A1016V	missense	0	0	0	0
PD54832	X	101857097	G	A	SNV	ARMCX5	CCDS14500.1	r.2650g>a	c.28G>A	p.A10T	missense	0	0	0	0
PD54832	X	111000906	C	T	SNV	ALG13	CCDS55477.1	r.3076c>u	c.3064C>T	p.P1022S	missense	0	0	0	0
PD54832	X	128880624	C	T	SNV	XPNPEP2	CCDS14613.1	r.649c>u	c.457C>T	p.R153C	missense	1	0	0	0
PD54832	X	134427811	CT	C	INDEL	ZNF75D	CCDS14648.1	r.2965delA	c.255delA	p.E86fs*9	frameshift	NA	NA	NA	NA
PD54832	X	152612411	G	C	SNV	ZNF275	ENST00000440091	r.358g>c	c.358G>C	p.G120R	missense	0	0	0	0
PD54832	X	153039951	T	A	SNV	PLXNB3	CCDS55536.1	r.4095u>a	c.3824T>A	p.V1275E	missense	0	0	0	0

## Sheet: Table_s4
Patient	CHROM	POS	REF	ALT	VAR_TYPE	GENE	CCDS	RNA	CDS	HGVS_PROTEIN	VC	DBSNP	G1000_AC	EXAC_AC	COSMIC_AN	sample_count	mean_VAF	sum_WTR	sum_MTR	combine_VAF
PD54831	2	46522029	G	A	SNP	EPAS1	CCDS1825.1	r.?	-	-	upstream	1	2	0	0	55	0.46366	372	313	0.456934
PD54831	2	46582761	C	T	SNP	EPAS1	CCDS1825.1	r.?	-	-	intronic	1	8	0	0	55	0.464893	382	340	0.470914
PD54831	2	46588190	G	A	SNP	EPAS1	CCDS1825.1	r.1250g>a	c.740G>A	p.R247H	missense	1	0	6	1	55	0.478955	398	360	0.474934
PD54831	2	46529015	G	T	SNP	EPAS1	CCDS1825.1	r.?	-	-	intronic	1	2	0	0	55	0.491531	292	282	0.491289
PD54831	2	46612462	G	A	SNP	EPAS1	CCDS1825.1	r.3786g>a	c.?	p.?	3prime_UTR_variant	1	0	0	0	55	0.49932	373	376	0.502003
PD54831	2	46560055	G	T	SNP	EPAS1	CCDS1825.1	r.?	-	-	intronic	1	1	0	0	55	0.528249	353	394	0.527443
PD54831	9	124071452	G	A	SNP	GSN	CCDS6829.1	r.?	-	-	intronic	0	0	0	0	55	0.437151	388	313	0.446505
PD54831	9	5122781	C	T	SNP	JAK2	CCDS6457.1	r.?	-	-	intronic	1	4	0	0	55	0.514411	360	379	0.512855
PD54831	9	5119580	ATTAC	A	INDEL	JAK2	CCDS6457.1	r.?	-	-	intronic	NA	NA	NA	NA	55	0.506678	435	467	0.517738
PD54832	1	231564856	G	A	SNP	EGLN1	CCDS1595.1	r.?	-	-	upstream	1	7	0	0	55	0.49998	392	386	0.496144
PD54832	2	46533020	ACCCCCATTGCCCTGTAGGCTG	A	INDEL	EPAS1	CCDS1825.1	r.?	-	-	intronic	NA	NA	NA	NA	55	0.47024	507	461	0.47624
PD54832	2	46605497	G	A	SNP	EPAS1	CCDS1825.1	r.?	-	-	intronic	0	0	0	0	55	0.475115	374	348	0.481994
PD54832	9	5113982	TG	T	INDEL	JAK2	CCDS6457.1	r.?	-	-	intronic	NA	NA	NA	NA	55	0.487667	565	518	0.478301
PD54832	9	5086274	C	A	SNP	JAK2	CCDS6457.1	r.?	-	-	intronic	1	2	0	0	55	0.491842	474	461	0.493048
PD54832	9	5082750	G	C	SNP	JAK2	CCDS6457.1	r.?	-	-	intronic	0	0	0	0	55	0.522335	415	444	0.51688
PD54832	12	111853143	A	G	SNP	SH2B3	CCDS9153.1	r.?	-	-	intronic	0	0	0	0	55	0.525889	380	430	0.530864
PD6577	1	231521568	G	A	SNP	EGLN1	CCDS1595.1	r.?	-	-	intronic	0	0	0	0	70	0.461143	533	461	0.463783
PD6577	1	43807458	C	T	SNP	MPL	CCDS483.1	r.?	-	-	intronic	0	0	0	0	70	0.47099	582	518	0.470909
PD6577	2	46586396	C	CAAAAA	INDEL	EPAS1	CCDS1825.1	r.?	-	-	intronic	NA	NA	NA	NA	70	0.374427	113	96	0.45933
PD6577	2	46614072	A	G	SNP	EPAS1	CCDS1825.1	r.?	-	-	downstream	1	47	0	0	70	0.52903	502	544	0.520076
PD6577	3	184090511	C	T	SNP	THPO	CCDS3265.1	r.1067g>a	c.852G>A	p.L284L	silent	1	3	24	0	70	0.47447	569	496	0.465728
PD6577	9	5023205	A	G	SNP	JAK2	CCDS6457.1	r.?	-	-	intronic	0	0	0	0	70	0.468207	557	477	0.461315
PD6577	9	4994460	AG	A	INDEL	JAK2	CCDS6457.1	r.?	-	-	intronic	NA	NA	NA	NA	70	0.486494	656	633	0.491078
PD6577	9	5095293	C	T	SNP	JAK2	CCDS6457.1	r.?	-	-	intronic	0	0	0	0	70	0.518881	536	553	0.507805
